# Supplementary material for: Antimicrobial Peptide Arsenal Predicted from the Venom Gland Transcriptome of the Tropical Trap-Jaw Ant Odontomachus chelifer
Source: Toxins (Basel). 2023 May 18;15(5):345. doi: 10.3390/toxins15050345 (PMC10221683; doi:10.3390/toxins15050345)
Supplement: Supplementary file 1 [file toxins-15-00345-s001.zip]

Archive with 2 entries (2 files):
- Supplementary Tables S1, S2 and S3.xlsx
- toxins-2327919-supplementary.pdf
