# Supplementary material for: Antimicrobial Peptide Arsenal Predicted from the Venom Gland Transcriptome of the Tropical Trap-Jaw Ant Odontomachus chelifer
Source: Toxins (Basel). 2023 May 18;15(5):345. doi: 10.3390/toxins15050345 (PMC10221683; doi:10.3390/toxins15050345)
Supplement: Supplementary file 1 [file toxins-15-00345-s001.zip › Supplementary Tables S1, S2 and S3.xlsx]

## Sheet: Supplementary Table S1
Supplementary Table S1. Predicted peptidome secreted in venom glands of Odontomachus chelifer. The peptides with predicted antimicrobial activity are indicated as such in the column 'Group'. The general biochemical features used to predict antimicrobial activity are also shown.
Transcript_access	Sequence	Cleavage_site	Group	Tiny_AA_prop *	Small_AA_prop **	Aliphatic_AA_prop ***	Aromatic_AA_prop ****	Nonpolar_AA_prop †	Polar_AA_prop ††	Charged_AA_prop †††	Basic_AA_prop ††††	Acidic_AA_prop ‡	Charge ‡‡	pI ‡‡‡	Aliphatic_index ‡‡‡‡	Instability_index §	Boman_index §§	Hydrophobicity §§§	Hydrophobic_moment §§§§
TRINITY_DN10404_c0_g1_i1.p2, TRINITY_DN10404_c0_g1_i9.p2	MKRTYAVIVLVIYICNIFLAISLGAKYCFRFTWPGPSNKTVNCTNDIPCVQPFYNSSVQPNTKNMWDENPNKYSCELNTDNVCIKYTYTYNNAGKTTFYKITKENQIRFHSRNVYNL	20	AMP	0.268041	0.56701	0.154639	0.164948	0.463918	0.536082	0.185567	0.123711	0.0618557	5.06141	8.94525	49.1753	28.5796	2.16021	-0.10433	0.610131
TRINITY_DN25847_c0_g1_i1.p1	MLSRDIIIILLSIFGLCFTASIADAVMCNCEHCDEEKVIGSEEETTTPAWRVMYKEDSDDDGNRTICAMDRDFNNRTFPSICYMSCYNHCTRYRVEVEGNDAKKHVLVAYRTNYYKLRDGAC	25	AMP	0.28866	0.546392	0.175258	0.134021	0.463918	0.536082	0.350515	0.164948	0.185567	-4.53649	4.90485	46.1856	48.3423	2.95144	-0.219175	0.660715
TRINITY_DN22786_c0_g1_i1.p1	LFLSLSLFFSICLSSTTLLFRSARTQSAENNKDVEGQRLRLVQFAGRSSRKWSLSSASKETSASYDILDRLRSSSRKRSRRPRKVAGGTRFPAPKESSRIERSAILKSLRVH	16	AMP	0.354167	0.479167	0.25	0.0625	0.375	0.625	0.34375	0.260417	0.0833333	16.2229	12.3652	69.1667	89.8406	3.68927	-0.395625	0.773469
TRINITY_DN12961_c0_g1_i1.p1	MARLINVVMIIGMVLVSVFAAEELYSDKYDDIDVMGILTNDRLRDQYFKCFMDTGPCTTADMKFYKDIIGEGVVTKCKKCTEKQKENLDTLTDWYTKNRLDDWNTFVKKLMEDFKK	20	AMP	0.21875	0.458333	0.177083	0.125	0.4375	0.5625	0.385417	0.177083	0.208333	-3.13426	4.73199	58.8542	19.8741	2.51146	-0.1875	0.738408
TRINITY_DN11980_c3_g1_i1.p1, TRINITY_DN11980_c3_g1_i2.p1	MGNIYVCSLLVVLATLLVAVQCGDIMRKSIVFDKNTPDVFYCPQHKPIGFEKMLVKARPLSRLCQFEGRPIPEDYKSDCYNDVDETEYACKEKYRIMKRFSNPDGDAKAVDNDYVEK	22	AMP	0.189474	0.484211	0.189474	0.126316	0.494737	0.505263	0.378947	0.189474	0.189474	-0.895458	5.91083	55.3684	33.8233	2.67758	-0.214842	0.673469
TRINITY_DN17655_c0_g1_i1.p1	MRRFRAINLIAFCALVLLADDSSATVFYNLKNYLPGFLRSFKQLKTLRYGIVPGTLWCGPGNIASNYSELGVNWKLDTCCRAHDSCNDLIRPRNSKYGLYNSSKLCSSLLCQCDLQFY	24	AMP	0.308511	0.510638	0.234043	0.148936	0.56383	0.43617	0.180851	0.12766	0.0531915	5.99948	8.86725	81.9149	41.7045	1.42926	0.0056383	0.727635
TRINITY_DN13371_c0_g1_i1.p1	AVSIGALLSFLGFVVACICSCRRNENKTTSANRSLPDIPKDKSREHEDIAESVPQDIYETTETMGDHSELYATDQDTGQEQISERETQEVSQQSSMTQDTSHQYARFAS	16	AMP	0.344086	0.516129	0.150538	0.0752688	0.301075	0.698925	0.333333	0.129032	0.204301	-9.378	4.26886	40.9677	64.7075	3.61882	-0.313441	0.659666
TRINITY_DN23731_c0_g1_i1.p1	FTMDYRSARTFAFFLIASTSCGDVRPRSRAENYDARKIASYINKFPFKYEFPLSSTKYTERIAGGSYANEGQFPFMAVVHRLIDGRRVAQCGGTIISERWVLTAGHCVAKHPRRF	22	AMP	0.301075	0.483871	0.258065	0.16129	0.548387	0.451613	0.290323	0.204301	0.0860215	8.63922	10.4384	66.129	54.9817	2.27882	-0.110753	0.776383
TRINITY_DN21289_c0_g1_i1.p1	RRGHFAEMKITPRATPVLLAIILLLHDCTRTAYTKSSLRVRAVDNDNDFLIAVNVTDCDRVKPFFDSKNISLVPAKDLSKTICGGKCCDEEMEKQLKQQARADFHNLIHHHSRTLQGLLITTA	31	AMP	0.282609	0.521739	0.293478	0.0978261	0.456522	0.543478	0.315217	0.184783	0.130435	1.82313	7.97504	85.8696	44.587	2.1725	-0.103152	0.603497
TRINITY_DN14668_c0_g1_i1.p1	CVRACVGAFIILLGYFSYHTARTKLQTQLHPGISSRDYKSSKRAFKRADTIDGFHRPRECRGACNNVAANLRGNEITANCEINEPVRVARQSVLTMRRANHPRYSYRINGTVDN	23	AMP	0.296703	0.538462	0.241758	0.0879121	0.43956	0.56044	0.307692	0.21978	0.0879121	9.60984	10.8687	63.2967	41.5615	3.36813	-0.313187	0.751214
TRINITY_DN18722_c0_g1_i1.p2	MNRNISLLAVVLVLLVASACAQFYKSGNCPLQSTVSNCTPRCMSDSQCSLNQKCCPNKCGHRSCADPSAVSTGSGYKGSYQQDVYCNGVKCAAYEKCQFDRNTRREKCTRA	21	AMP	0.433333	0.633333	0.122222	0.0888889	0.455556	0.544444	0.222222	0.155556	0.0666667	6.8489	8.55206	27.1111	57.1568	2.74156	-0.259111	0.499261
TRINITY_DN13987_c0_g1_i1.p2	MEHTGKFVLLFTAIIFVAVADENKEQDRPKTFRRLIPADILRDFPGMCFASTKCATIEPTKSWELSPFCGRSTCVPADDNSGRLFELVEDCGPLPKANPKCKLSDKTNK	20	AMP	0.303371	0.561798	0.191011	0.0674157	0.483146	0.516854	0.325843	0.168539	0.157303	0.804422	7.73248	55.9551	57.282	2.47933	-0.187753	0.576685
TRINITY_DN28762_c0_g1_i1.p2	MKAIVVVLAICFAAALGEFTDEEKEKLKTYKESCISETGVDPNVVKNAKEGMIDESDEKLACFSTCLFKKFGVMKENGDIDTDTARSKISSNVPQEEADRIINMCK	17	AMP	0.280899	0.505618	0.202247	0.0561798	0.404494	0.595506	0.382022	0.157303	0.224719	-6.12798	4.40668	60.2247	32.7247	2.54438	-0.17809	0.591601
TRINITY_DN17243_c0_g1_i1.p1	GMTYIVSLYWILVLLLEWLPSVLCDTVLSLCGRKQRIVAEYDRVRNALRSLKSISWRSWPAERKRVYQLQSRLTEKEREAFPVTAVIDIEAYILCVAAATRKYCVNEDNFKV	24	AMP	0.261364	0.465909	0.340909	0.0909091	0.5	0.5	0.318182	0.193182	0.125	5.89175	9.87885	93.0682	49.1466	2.5075	-0.176477	0.855505
TRINITY_DN1958_c0_g1_i1.p2	MQIRVVFLLLIFSGSVFGKAAWNGVARSPRDNSLNSWDFEIYKREKRDDKENNMNTAGTMNNTKTAIVKRDLVDSTLDSTQQLVDNLLDDLLEIILRTIGSLPI	18	AMP	0.244186	0.534884	0.290698	0.0465116	0.418605	0.581395	0.302326	0.139535	0.162791	-2.0129	4.75885	91.8605	37.6814	2.64581	-0.162326	0.699871
TRINITY_DN3547_c0_g1_i1.p1	MSRLFLFLLLIYIVSTTESCIIQEKKEPDIRVIELDDSSSESSEQEIVALHLPDRRRREIDSRARNSSCKTDEDCGPGAICLAYLTCVKGKWRTIDSLETTRAAN	19	AMP	0.325581	0.511628	0.267442	0.0348837	0.418605	0.581395	0.372093	0.174419	0.197674	-2.92107	4.8952	80.5814	77.2	3.04977	-0.243953	0.517179
TRINITY_DN9325_c1_g1_i1.p2	NRLTNVVFFLSVLGTELMKMTVCPYKCKRCSLDFPHEQLLQQHRLYHHGARERARSNARWNVETILSFPTYTCPHCDVTYTKPGNLKRHLMSGCGRDPNFRATSGK	20	AMP	0.313953	0.5	0.174419	0.162791	0.476744	0.523256	0.302326	0.232558	0.0697674	9.23565	9.67572	51.0465	49.543	2.68128	-0.221744	0.560589
TRINITY_DN1600_c0_g1_i1.p1	RESLCIICVCWITGTLVGFLPLLGWNTGEMSDHRCMFMKVMDFDYLVFLYFATIIFPALLIAVFYAHIYRVIVKQLQQIVTMDPGGGGAAADCRLGGGLRRGRT	18	AMP	0.27907	0.453488	0.337209	0.162791	0.709302	0.290698	0.186047	0.116279	0.0697674	2.39681	8.7287	100.93	52.3873	0.410698	0.242907	0.723325
TRINITY_DN26054_c0_g1_i1.p1	HVSTGVCVVLLLFYKCVLPSLTLVSPSGSTLVRGRVDASRTDLALSRASQFSRKISRRANCCGKDRNVPRHFPTMRCEFLAIFARIIHDHLSFVGTLVGNDGLK	19	AMP	0.352941	0.552941	0.294118	0.0941176	0.505882	0.494118	0.270588	0.2	0.0705882	8.60941	11.6536	87.1765	30.2212	2.25506	-0.0947059	0.803928
TRINITY_DN2760_c0_g2_i1.p2	MRFYSVLSVLLLLVALTCVAEGGSLRARRSFFGDIGNTLNNVGETIKDTMKTGFESVFKRPEDPETVTLQPDEISLESRQLIVIPDRCPPNHVIVNKRCRLRQRR	20	AMP	0.235294	0.494118	0.223529	0.0588235	0.447059	0.552941	0.329412	0.188235	0.141176	3.16694	9.58832	76.7059	62.4047	3.02271	-0.238118	0.60718
TRINITY_DN10663_c0_g1_i1.p1	MLKMRWLAMIMCLYAGLASARTEEDQQASNTDGIPNSPPVQCFYRQAAECPNIGINSNECPCKKITLANVPEPHAALCCNINNQTLDHARSCMGKLQELFSKLS	20	AMP	0.321429	0.571429	0.238095	0.0595238	0.488095	0.511905	0.214286	0.107143	0.107143	-1.74969	5.61823	66.3095	75.8382	2.04952	-0.0902381	0.559825
TRINITY_DN17016_c0_g1_i1.p2	TATTTMMMMMMIMMVMMMMLHLAADSRYDDTHRAGWRSRSKAASGVDVFSSLARTRDASSFAASAKTRANLGRSARRRYGGVQRSTAECVSVTFVWRLAYAARTVLQT	24	AMP	0.464286	0.619048	0.297619	0.107143	0.464286	0.535714	0.27381	0.202381	0.0714286	10.188	11.9662	59.4048	66.7714	3.08452	-0.237024	0.608494
TRINITY_DN28995_c0_g1_i1.p1	RNANISPPPLSLSLFLIIVPISTSRRHDCSSYTTDGSVRFRQRLAAAFAENLSIATISSCVIASERVGKEQRGKKKEKAQDRRCSVGALAYHGRENRVHRFVGTTPA	24	AMP	0.385542	0.53012	0.26506	0.0963855	0.445783	0.554217	0.337349	0.240964	0.0963855	9.61094	10.9516	61.2048	35.388	3.14373	-0.280723	0.583506
TRINITY_DN13204_c0_g1_i1.p1	CVVLVLVVIVVVVIVKVTTDTQEASRRASWKKRLTRTNSPPGINGPKKRPLIRTIKQADRKFLRPDNRAAAKRLHASTFVPQERSNGPATMLSADEKIFHP	19	AMP	0.292683	0.5	0.231707	0.0731707	0.426829	0.573171	0.341463	0.256098	0.0853659	12.462	12.1412	57.3171	51.7646	3.3061	-0.34878	0.848057
TRINITY_DN11980_c3_g10_i1.p1, TRINITY_DN11980_c3_g2_i1.p1	MALDILCACVVLLLFYYYLTADFDFWKSQGVKGPKPIPFFGTIARHLLRRLSLGSYLRKIYEEYPNEPMVGIFQRGKPALVLRDPELIKQVLIKDFSVFPERN	21	AMP	0.158537	0.390244	0.268293	0.146341	0.585366	0.414634	0.292683	0.182927	0.109756	5.2221	10.3937	91.4634	36.2378	1.6411	-0.0235366	0.747884
TRINITY_DN18603_c0_g1_i1.p1	MLAASPLLVVLYLSPRSAGFFREGSLFLRRLSRTASFFLNLRNHTFSTTRSFLVPDLLRCPSVAAPPELGDRPRSQSRSTRSSFAFFLPPSRSYPTIRGT	19	AMP	0.345679	0.518519	0.209877	0.148148	0.493827	0.506173	0.222222	0.17284	0.0493827	9.18876	12.4337	65.0617	90.8148	2.5616	-0.125926	0.747717
TRINITY_DN3796_c0_g1_i1.p1	MKLLAVFALFCVLAYATADPIPAVYDGPTDELNPFEESASDEVSENDMPTMIRQRRVTCDLLSWNSKWFSFNHSACAAKCLAQRRRGGRCRGGICVCR	18	AMP	0.3375	0.575	0.2125	0.0875	0.5125	0.4875	0.2875	0.15	0.1375	0.0421369	7.04547	56.125	64.005	2.6695	-0.170125	0.436267
TRINITY_DN6260_c0_g2_i1.p1	STTMKTCTIVFVALAALLLCTECVSAMELCPQENCLTPSKCEQEINNLNVQCFEQGTSCCSVVKDEFRTHCRHFGGECMNRCPQSLLHETVDCINGQVCCVLV	23	AMP	0.325	0.5625	0.2125	0.075	0.5125	0.4875	0.225	0.1	0.125	-4.65987	4.67511	69.25	48.8375	1.69837	-0.0175	0.636013
TRINITY_DN272_c0_g1_i1.p1	MHFLLYTLLFSAFAAVSNVIAEFSADDCKMLGFNKANLLCSTCEHFAEPNLAKILATCKECCLKDNDYDLSGSKRYPKAVLEVCTCKFGAYPQIQGIYLN	21	AMP	0.329114	0.518987	0.265823	0.113924	0.56962	0.43038	0.253165	0.126582	0.126582	-1.02327	5.77582	75.443	38.0911	1.26228	0.0205063	0.600904
TRINITY_DN2382_c0_g1_i1.p2	VVVIIGSGSRVHVCLYVCVCVCLSRVAAPCIDKYARVCAQVRRKIHGRNSSQVQPATWASRPLNTSRTSTRFPLRSRNRRTERARRLDPSVGKFLRARRVFPYCPGE	28	AMP	0.303797	0.518987	0.21519	0.0886076	0.455696	0.544304	0.316456	0.265823	0.0506329	16.1262	12.3549	55.5696	74.3823	3.80975	-0.423038	0.726626
TRINITY_DN11838_c2_g3_i1.p3	MNPLIACMIIGLAGLTLAEPPVSGYSYSRPTGGGGYFGGGGGGGGGGFGIGGGGGYTQVSTGYQTSEGASVDGALLEQIRQILLKEELQSQQSGGV	18	AMP	0.512821	0.615385	0.179487	0.0897436	0.641026	0.358974	0.115385	0.0384615	0.0769231	-3.02116	4.13324	57.4359	67.7205	0.840769	0.163718	0.567604
TRINITY_DN15852_c0_g1_i1.p2	MNRIAITFALLCALSSTLAFNFEDCGSEIGKFGDITISSCTPSSKKCIVNRGDEAHVSIKYTPNKDISNLGARVYTMLQNVPIPFPLDKPNVCKDSN	19	AMP	0.294872	0.602564	0.217949	0.0897436	0.5	0.5	0.24359	0.128205	0.115385	0.0993652	7.12567	71.1538	36.1128	1.7791	-0.0237179	0.624105
TRINITY_DN12031_c2_g3_i1.p5, TRINITY_DN12031_c2_g3_i2.p5	MPSSSSSLLGYGIGMVIISMIIVIVIDTITVTVADIDTTVTVTVIDDTPSSSHSPSSANTKTRLKHGHYIAEYQPIVEYIRIATDLIMIKRTKRWKKQRETDARRYTWLRT	34	AMP	0.298701	0.480519	0.246753	0.116883	0.38961	0.61039	0.337662	0.220779	0.116883	5.70104	10.3155	75.974	50.9104	2.90182	-0.221558	0.586558
TRINITY_DN307_c0_g1_i1.p1	MIGIEVSTVMWQYRTIGLLALLLAACVQARGIELLRSKRGGEGASSFSSASSSASASSYGGGSSFSKSDAKAIGSASANSGGYGGFGGGSGDLGGGGGHGGFGG	31	AMP	0.69863	0.739726	0.178082	0.0958904	0.589041	0.410959	0.136986	0.0821918	0.0547945	1.21818	9.10162	37.6712	58.5425	1.09822	0.140548	0.492092
TRINITY_DN24006_c0_g1_i1.p1	MKLLVVCLVFVAAISVATGQNRYFAKQGSCPPALPVQFCGHSCFVDSHCAGIGKCCPTQCGGSICSMPVTMTRPSQSGEKSFVAALRQIARS	19	AMP	0.452055	0.616438	0.205479	0.0958904	0.589041	0.410959	0.150685	0.123288	0.0273973	5.21194	8.60138	50.8219	64.9726	1.29384	0.0313699	0.716539
TRINITY_DN4617_c0_g1_i1.p1	SPSASASTMHRPRGRQSFLLFCLFFYTSCEFLWGTGRYISVLRPAAVITGGAETGVILAPTLRATNSLIGNNGGDTARKRRGEPVNWLIRSVSAKVLSLAKG	29	AMP	0.39726	0.589041	0.369863	0.0547945	0.60274	0.39726	0.191781	0.136986	0.0547945	5.97917	11.8443	104.247	36.0658	1.22795	0.0739726	0.608537
TRINITY_DN11919_c4_g8_i3.p6	ECAVRACRIAVCLVGTISRVRCVSSFVSLAVICCWRCLGHELAARREHRRASLVQSCKADGVADGDGGFDGDGGGGGGDGRPPRRGGTTRDVYE	22	AMP	0.444444	0.652778	0.236111	0.0833333	0.583333	0.416667	0.305556	0.166667	0.138889	0.342134	7.29266	59.5833	63.1528	2.37819	-0.105139	0.548291
TRINITY_DN11708_c0_g1_i3.p5	MGRDELVLIYVFLIITQLVVVFSDDIDYTTLHDEMRKLGEKTGIRKKCLAEIGDVTVSMLDQAELGEFPDNNNLACYFKCVMEKGGVVNETKLQR	23	AMP	0.25	0.486111	0.25	0.0694444	0.486111	0.513889	0.347222	0.152778	0.194444	-3.86416	4.58612	78.4722	14.6528	2.13653	-0.107083	0.61108
TRINITY_DN9306_c0_g3_i1.p2	MDHNQLLIAALLATLLLHGEMIMSTAEPIFRLVHDLIQYNIAGAPVAHQKTEWDFDPDIGKQRRVRYQQENGRFGEIAIAKIGMGIGYKGPWGKPVD	26	AMP	0.211268	0.43662	0.267606	0.140845	0.591549	0.408451	0.295775	0.169014	0.126761	1.46221	8.99188	78.3099	26.7296	1.79803	-0.0304225	0.761854
TRINITY_DN11674_c8_g1_i1.p17, TRINITY_DN11674_c8_g1_i3.p16, TRINITY_DN11674_c8_g1_i6.p17, TRINITY_DN11674_c8_g1_i8.p16	MWCRLLTLLLLVCCCHLAAASKRIRVDGKSYTVSAYQEDCRKYVMCSEGRCKLETCEPTYFFDPITSTCTHRARGSSNCDFKLSRKSRRG	20	AMP	0.385714	0.528571	0.128571	0.114286	0.414286	0.585714	0.342857	0.228571	0.114286	7.03628	9.37299	37.5714	38.0686	3.35671	-0.339571	0.543023
TRINITY_DN5545_c0_g2_i1.p2	PRPVIPCVALACCARESASAPPGESVYERVCERAKQASGLRRREEKRAEERLSRRWPTRRRRRGASSGFRPVGAEAAHQPNSSIERGCS	19	AMP	0.357143	0.485714	0.2	0.0571429	0.428571	0.571429	0.4	0.271429	0.128571	9.165	11.8923	40.5714	115.951	4.40757	-0.521286	0.785435
TRINITY_DN11969_c3_g2_i1.p11, TRINITY_DN11969_c3_g2_i2.p10	IIALYRGHELRFSSAYLRALFCFAFLLLSRTGRASTGSCTSRRRDHRRIIPSDRSRSRANRRRDIEVPIPSTVASHGGSKELSSGAEIDSAPLLVRDTGKKRK	34	AMP	0.376812	0.565217	0.217391	0.0289855	0.362319	0.637681	0.391304	0.275362	0.115942	9.43281	12.019	63.6232	103.812	4.09464	-0.443188	0.60443
TRINITY_DN8567_c0_g1_i1.p1	LSLSLCLPFCLIPPLLVILSLSPLSPPRECRRGRRAGVGHVPGPTTVTTTKTTQTKTAVVTVANHDLCVCTEQKHPGYHPEGKDRRIA	20	AMP	0.382353	0.632353	0.220588	0.0735294	0.470588	0.529412	0.294118	0.220588	0.0735294	6.84886	10.4719	58.6765	62.2294	2.52059	-0.195147	0.776656
TRINITY_DN16791_c0_g1_i1.p1	MKAILSVALLMCLAMVYSYTETNFELNCPIPDKENATLLPHPIYCDSFFICQNGEPIPMKCPKGLDFNPELSVCDWPWQAHCKASG	18	AMP	0.264706	0.544118	0.191176	0.147059	0.588235	0.411765	0.220588	0.0882353	0.132353	-4.72028	4.34662	60.2941	15.3574	1.17265	0.0760294	0.387603
TRINITY_DN24839_c0_g1_i1.p1	MKGLLCCAILLLVCVLVRVQGNCDHNGEILPMGTHYRDCQQIKCNEDGSMSALGCPLSSCKLGEQIGYHKLDVNKPYPECCERPICKTD	21	AMP	0.308824	0.529412	0.161765	0.0882353	0.514706	0.485294	0.294118	0.147059	0.147059	-2.5415	5.53412	57.3529	62.0809	2.07132	-0.118676	0.512825
TRINITY_DN10676_c0_g2_i1.p1	MSDPTTLLVLQFLAAFLACLADYSRAQDEETLVECVESETGCRRCRDGTCARCAVLLHQGTCVHTCPPGFVADWSTRDEYMGRICRETGYMFGL	26	AMP	0.397059	0.558824	0.191176	0.102941	0.544118	0.455882	0.294118	0.132353	0.161765	-3.77846	4.6983	54.4118	45.8	2.24147	-0.0869118	0.624924
TRINITY_DN12005_c2_g1_i1.p4	SLSLSLSLSLSLFLLTFSSLFFSDPRVQIVRAIIAISSLDERHSGERAFPSHHVPRELLYPNGPCARASVLFGKGELVRGESMIYTSRRDR	23	AMP	0.279412	0.485294	0.294118	0.102941	0.529412	0.470588	0.323529	0.205882	0.117647	3.67289	10.0098	86.0294	23.7029	2.57397	-0.144265	0.53468
TRINITY_DN27555_c0_g1_i1.p1	VVVVVVVVVVVALVPSGSRRICIQARKKDSPFSRIPPPPPPSTSFQSRFSWGRVGGSKDRRRGSWFTHRDGALSSKPVKALGDDRL	18	AMP	0.323529	0.544118	0.161765	0.102941	0.470588	0.529412	0.323529	0.25	0.0735294	11.1886	12.2839	47.3529	74.4059	3.29147	-0.323235	0.54805
TRINITY_DN1241_c0_g1_i1.p2, TRINITY_DN1241_c0_g2_i1.p2	MTAFLHGFLMIVLIIINAFTLGISESFERSPTFTANHPIFPRHYPTTSKIASTPLIYTTPRIIDTFAKSEVKCPTGQKKDSQGICRERA	22	AMP	0.358209	0.522388	0.19403	0.119403	0.447761	0.552239	0.268657	0.179104	0.0895522	4.39932	9.81	56.8657	47.6254	2.30269	-0.118806	0.683003
TRINITY_DN11940_c4_g5_i1.p5	VCVCVCVCVCVCVRTGVYVRACAATRRRWSPAMFGLRHHTSHTSSSPRTPHYHHHFHHHHHGLMAASGTSRSRSIPPSCTR	15	AMP	0.424242	0.530303	0.166667	0.257576	0.439394	0.560606	0.318182	0.318182	0	11.796	12.4051	35.6061	106.277	2.83167	-0.184848	0.421719
TRINITY_DN11680_c10_g5_i1.p5	MYIYACVCAVCVCWACMHMYVCAPCVCTRVELVQEACPSVKITLSPRRLRRENRGRDASRRMEKECCEGRSIESKEREREKDNSLHEN	23	AMP	0.261538	0.446154	0.184615	0.0153846	0.353846	0.646154	0.461538	0.261538	0.2	3.07763	8.51324	56.9231	86.3415	4.45108	-0.54	0.68977
TRINITY_DN12094_c0_g1_i8.p3	MDSRLLVIVLLIVSILFVCSSGGKSAGGFLSKIVSCIIIFSLAVDRNFSCDESVFCVILVATVVTVVCARWCRYQILRVRVLRRQR	22	AMP	0.3125	0.53125	0.40625	0.09375	0.625	0.375	0.203125	0.15625	0.046875	6.82434	10.273	123.125	49.3156	1.07563	0.112812	0.498802
TRINITY_DN11280_c0_g1_i11.p7, TRINITY_DN11280_c0_g1_i5.p7, TRINITY_DN11280_c0_g1_i6.p7	MLCDMFDQIDAVAFVALLINQYSSCRPISHLHHIRCALNCTQSYTLARKFSSNFCKQKRNFQAKLMDAFATTCVARDAQCFRYLYVGV	25	AMP	0.333333	0.47619	0.269841	0.174603	0.52381	0.47619	0.238095	0.206349	0.031746	8.54194	10.0897	68.254	31.9063	1.99524	-0.091746	0.63753
TRINITY_DN10507_c0_g1_i1.p1	MKSFACILVVIMVLNLVPEDLCQQMNNPSNQPMGQGMSPPNRADMSRPMGSGMYRPMGGWSRPILRRGPVMRGGGMPMTGAGTM	22	AMP	0.33871	0.580645	0.0806452	0.0322581	0.629032	0.370968	0.129032	0.112903	0.016129	5.97587	12.6257	20.4839	77.3145	2.05161	-0.103548	0.632756
TRINITY_DN5860_c0_g1_i1.p2	PPIDDEYMGGICAAFLFQLSFATTSTTIVSGAMAERCNFKAYCIFSFLNTIVYCLPAGWVWGDHGFLNRMGVVDIAGSGPVHLV	22	AMP	0.387097	0.612903	0.322581	0.16129	0.677419	0.322581	0.129032	0.0806452	0.0483871	0.365533	7.34381	91.129	7.56452	0.116452	0.320323	0.427639
TRINITY_DN11013_c2_g1_i1.p3, TRINITY_DN11013_c2_g1_i3.p3, TRINITY_DN11013_c2_g2_i1.p1	MNGHVANVVPVLLLAEAIGLAMMPTTLRHQSRRGLFSFWVSASQSSGEVLDDGGDESRLEVDDALARSRQAEYEILDEIRDPSVGEDEEPGDGARHSLLCAVRPSGAA	47	AMP	0.311475	0.57377	0.311475	0.0327869	0.491803	0.508197	0.409836	0.114754	0.295082	-11.7969	3.8382	81.6393	56.341	2.97574	-0.172459	0.520337
TRINITY_DN12094_c0_g1_i18.p4, TRINITY_DN12094_c0_g1_i4.p2, TRINITY_DN12094_c0_g1_i5.p3, TRINITY_DN12094_c0_g1_i7.p4	MDSRLLVIVLLIVSILFVCSSGGKSAGGFLSKIVSCIIIFSLTVDRNFSCDEPVLRYPCCNGSDGCLRSLVSLPNSQSANFS	22	AMP	0.4	0.633333	0.266667	0.0833333	0.566667	0.433333	0.15	0.0833333	0.0666667	0.825146	7.81317	87.6667	49.1617	1.15067	0.110667	0.501082
TRINITY_DN4750_c0_g1_i1.p4	MITRWRLIFVLILSPSIVLSRLYLHGVSRRNNSMFFLLEITARKRRRNFEIARDTASLLASKVFCGRRSAAAFSQLSLCT	20	AMP	0.35	0.45	0.316667	0.116667	0.5	0.5	0.266667	0.216667	0.05	9.15701	12.1514	86.3333	75.01	2.54617	-0.159167	0.587987
TRINITY_DN24344_c0_g1_i1.p2	FCLLFLIFFECISISWAFGVNRFYDALRDMIGYYPLMWWKFCWTVTTPMICVGVFVFNLIQWTPVKYLDYEYPWWS	17	AMP	0.186441	0.440678	0.237288	0.288136	0.728814	0.271186	0.135593	0.0677966	0.0677966	-0.0868593	6.31818	77.4576	21.9646	0.0923729	0.304746	0.754706
TRINITY_DN23671_c0_g1_i1.p2	GTRALAALALSCIQSGCIVRRGRCCAMHSVCGVTTRDTSRVLKACQLEVHPELVHTSAFDGFFERPRAVKFGELCE	17	AMP	0.338983	0.525424	0.271186	0.118644	0.542373	0.457627	0.322034	0.20339	0.118644	2.55092	8.23114	74.2373	33.8695	2.07593	-0.0733898	0.679633
TRINITY_DN12012_c2_g6_i1.p4	MMMMMMMMMMMMMMMTESENESESEKGRSMKMFLLPNVFAVVAAANATIRRKKCDKCTFGGEKKRLSRETALFRISSARRAADERIPLIVLTVSQFFSNPVSA	44	AMP	0.355932	0.508475	0.305085	0.0677966	0.474576	0.525424	0.305085	0.220339	0.0847458	7.91913	11.5344	79.4915	52.9542	2.60966	-0.196102	0.464784
TRINITY_DN15024_c0_g1_i1.p3	DDVRRFRLSLVGIVSLLLIDASCGIGVSGTGGGGGSGGGSTCGLAELRCNDGHCVPIDAYCNGEDDCGDGSDEPAMCTPC	23	AMP	0.578947	0.807018	0.157895	0.0350877	0.649123	0.350877	0.192982	0.0350877	0.157895	-7.99069	3.55328	42.807	34.3544	1.18456	0.120877	0.339406
TRINITY_DN1980_c0_g1_i1.p1	IVLVLLLECVVIGLACGFRDAEKGTQDFLKSTIKYYATTADKAETVTVAWDGIMSQFHCCGVESYRDFSEN	15	AMP	0.392857	0.553571	0.196429	0.160714	0.482143	0.517857	0.285714	0.125	0.160714	-2.86984	4.5639	45.3571	17.3232	2.04589	-0.0442857	0.700981
TRINITY_DN15646_c0_g1_i1.p3	MRCVRCWWLVIKCVFACLTRGGRGTGGVVFVYRLQNDEDSQDSSASEALDHRAQIYRGTSRPITTRLSALRPTWYARVCG	24	AMP	0.375	0.571429	0.267857	0.107143	0.482143	0.517857	0.25	0.142857	0.107143	1.18878	8.49493	71.4286	45.2893	2.66875	-0.146429	0.695135
TRINITY_DN1540_c0_g2_i1.p1	AAVFAVLLCVTDVTAIRSGDGCGNGMFRCNDGKCIQSILVCDYRGDCDDNSDEMQSCPPPDCDFGQITCG	15	AMP	0.381818	0.672727	0.109091	0.0545455	0.545455	0.454545	0.254545	0.0727273	0.181818	-6.26189	3.8111	40.7273	49.6745	2.38891	-0.0998182	0.456776
TRINITY_DN11631_c2_g1_i1.p2	DNIIVIIIILIIMIRIIAARQQDFHTVAKLLWSPSSPSLYKSQRRAAEKNHSRDEESTHRVYRESAHRGCISSF	19	AMP	0.327273	0.454545	0.181818	0.163636	0.345455	0.654545	0.363636	0.254545	0.109091	4.91079	10.3177	46.1818	73.1455	3.66509	-0.361455	0.608507
TRINITY_DN11193_c0_g4_i1.p2, TRINITY_DN11193_c0_g4_i4.p2	RYFHCSLRFPLCLASDFIVCFDLSRPKKEKKLVISKRYKINTKHEKKVNRVNSSQETTRGKISVVYILLHLSLAADGKKKNCSVHQTLGKARNRKNRDGSRVIARGIKDTRQGIVNRQDRLSTFPVGCARQL	77	AMP	0.290909	0.509091	0.236364	0.0363636	0.4	0.6	0.345455	0.290909	0.0545455	12.1562	12.2436	69.0909	23.3855	3.70327	-0.441636	0.872039
TRINITY_DN26077_c0_g1_i1.p1	IHPTVFSVLFWLGYCNSAINPCIYALFSKDFRFAFKRIICKCFCKRRANTLRRGSDGSQLAMRNERSPSYS	17	AMP	0.333333	0.462963	0.222222	0.12963	0.518519	0.481481	0.277778	0.222222	0.0555556	8.85388	10.8605	59.8148	66.0981	2.71815	-0.219074	0.65921
TRINITY_DN26693_c0_g1_i1.p3	MEENEVRGILVPVLAACIGPALSITSCARNVVCISRITMRAPRDIPRDRPVDFHGAISMQIVLSPFATDTTPRCDLR	23	AMP	0.314815	0.592593	0.296296	0.0555556	0.537037	0.462963	0.259259	0.166667	0.0925926	3.12813	9.0036	86.6667	30.3019	2.3713	-0.0912963	0.799322
TRINITY_DN4362_c0_g1_i1.p2	MKLIIVLMAIAVVLSTTVTGQTDDEYIHLPGKSCSDAPPCPDGRPCVMAPPRCNVGTCGKDLVPTCGRK	15	AMP	0.407407	0.740741	0.166667	0.037037	0.574074	0.425926	0.240741	0.12963	0.111111	0.0361743	7.03973	46.8519	32.5407	1.86685	-0.082963	0.530335
TRINITY_DN23188_c0_g1_i1.p1	FARIFVFFSLLTSLVKMATASTGIGVSFYARAALHAATWCYTVIHRARYIEVSTFEVDIFASCTRKRNNFKTT	20	AMP	0.415094	0.54717	0.301887	0.188679	0.528302	0.471698	0.226415	0.169811	0.0566038	4.39569	9.78351	71.8868	36.587	1.70811	0.0315094	0.42087
TRINITY_DN450_c0_g1_i1.p1	MIKTVFLVALLCMSVIAEDGMFQAAADAVSSGIRSMSSGGGGASSLTRRSAQSDRMPQGPPPGSSGPPRN	17	AMP	0.509434	0.716981	0.169811	0.0188679	0.528302	0.471698	0.169811	0.0943396	0.0754717	0.979517	10.1962	31.5094	96.4396	2.40698	-0.11434	0.589633
TRINITY_DN9862_c0_g1_i1.p1	MRLSLAVMCAITLFFFLSTSNARAASFDPSQNEYFQRFDEKPKISTPKASSIINVPRNCPPEKVKIGDRCRSVY	22	AMP	0.25	0.538462	0.192308	0.0961538	0.461538	0.538462	0.307692	0.192308	0.115385	3.91835	9.80963	52.5	39.1365	2.95231	-0.264423	0.555579
TRINITY_DN9582_c1_g1_i1.p2	SLSLALSLFFFLTTRPKTIVAASVAVGDDIPRLGERKRCEKRRLKSTRRPGGMKPNFRASAPQPSRFARSERV	21	AMP	0.307692	0.519231	0.211538	0.0384615	0.461538	0.538462	0.384615	0.288462	0.0961538	9.94993	12.2789	48.8462	70.0673	3.97423	-0.476154	0.805785
TRINITY_DN11844_c0_g3_i3.p1, TRINITY_DN11844_c0_g3_i5.p1	MKFYVCILLVIMILSLVPEDLCQEEDGRSRLGELRNYPIVVMLSKAKPVCPEGQRLAMEKCRPGRK	15	AMP	0.215686	0.45098	0.254902	0.0196078	0.54902	0.45098	0.352941	0.196078	0.156863	1.89162	8.50519	80.1961	64.3549	2.51294	-0.235882	0.560912
TRINITY_DN22691_c0_g1_i1.p1	WHPRTATVLLFFSLVSSSPLPRGPSGHLLCIHSLMSRDQALPTEFFAPTNGVLGRSPHRLSPACSSCA	17	AMP	0.411765	0.607843	0.254902	0.0980392	0.588235	0.411765	0.176471	0.137255	0.0392157	2.60673	8.53668	74.7059	91.4843	1.31686	0.0564706	0.575801
TRINITY_DN29460_c0_g1_i1.p2	FKFSRNTLICVYVPVFVCVYAVNAVYTMCVRVCARVCVNADCAIVIFLRLHPAIRRVGRAEERDVERKR	21	AMP	0.25	0.541667	0.416667	0.0625	0.604167	0.395833	0.333333	0.229167	0.104167	5.09791	9.6546	107.5	30.9458	2.39875	-0.140625	0.921118
TRINITY_DN11122_c0_g2_i1.p4	LSLSLFLFLSPLITLCLLFSLPLCHRKGGGQERGIKEGARGERRVPSAFDPIVLVVGGGAPP	16	AMP	0.326087	0.543478	0.304348	0.0652174	0.673913	0.326087	0.26087	0.173913	0.0869565	3.18973	10.7375	91.087	49.6065	1.30696	0.0315217	0.830497
TRINITY_DN168_c0_g1_i1.p2	NSTFILYDRITGMIVALFIVIATVTSSSRDYFRARAVDKLKCRTSAATMTSLNRGTVIATFRSRLTREKQPRA	27	AMP	0.391304	0.521739	0.26087	0.0652174	0.413043	0.586957	0.326087	0.26087	0.0652174	8.94679	12.2241	59.5652	24.9565	3.63848	-0.388043	0.514472
TRINITY_DN10137_c1_g1_i1.p5	FFFFFFFFFFFLCDSPVPNLNCRWKERRKKEQSAASSRLACFVSTVVCLVCVPETEKYR	15	AMP	0.295455	0.545455	0.272727	0.0681818	0.5	0.5	0.295455	0.204545	0.0909091	4.85687	9.54425	72.9545	88.5386	2.42909	-0.216818	0.472602
TRINITY_DN13289_c0_g1_i1.p2	MRATWLVLILAEILPPLSLLGEAVCHRNDTDLSAGTNTGQRSGETSSRRRRELAFPKGSAFV	18	AMP	0.431818	0.590909	0.227273	0.0681818	0.431818	0.568182	0.295455	0.181818	0.113636	2.19068	9.81049	57.7273	64.1818	3.10818	-0.239545	0.568952
TRINITY_DN6307_c0_g1_i1.p1	ARQTALVLFGDFIVARARDKTSDLLRTADFLRLVERRPKIDTPRLKIAKLARPCAPRWWW	17	AMP	0.209302	0.418605	0.302326	0.0930233	0.511628	0.488372	0.395349	0.27907	0.116279	6.94901	11.8102	88.6047	36.4488	3.0807	-0.32186	0.717335
TRINITY_DN12066_c4_g1_i1.p1	MKHSVKQLFLFLVFVFLRFSLKPLVRHKLRTKPQVEFIRNETFFIRGTTKFRSGRFRETSCAA	20	AMP	0.27907	0.395349	0.209302	0.139535	0.44186	0.55814	0.348837	0.27907	0.0697674	8.18861	12.1526	63.4884	39.093	3.00465	-0.274186	0.597869
TRINITY_DN12925_c0_g1_i1.p2	MKISNLLLAFVAIIVALFVSVTSADPAPEAVKLFRHTRTVGRIGAVVALRPKKPSTTTVKPTTPKKG	24	AMP	0.348837	0.627907	0.27907	0.0465116	0.511628	0.488372	0.302326	0.255814	0.0465116	8.21724	12.1586	70.2326	26.186	2.01302	-0.16186	0.831901
TRINITY_DN2395_c0_g1_i1.p1	VLLYSARSNMILNISCTTLLCLAAGTVVGGAVLLFLGLYLYISFTRGVCKSKTRMDGKTVIITGCTSGIGKET	30	AMP	0.418605	0.511628	0.302326	0.0930233	0.604651	0.395349	0.186047	0.139535	0.0465116	3.91441	9.85492	104.186	7.47674	0.436047	0.189302	0.516735
TRINITY_DN21408_c0_g1_i1.p1	QGTSESSDIMVSLGRAVIVVAAALMALTAFVHAIPTPAPVAPGAITAYPIPQRPAYAPNPWVYPKPTTVQPIGR	33	AMP	0.292683	0.682927	0.317073	0.097561	0.756098	0.243902	0.0731707	0.0731707	0	2.97335	10.2661	73.9024	53.2	0.413171	0.176341	0.346395
TRINITY_DN10891_c1_g1_i1.p4, TRINITY_DN10891_c1_g1_i1.p3	SEFFHNYDFLCVCVCVYSRAPSGRAVERVQQVQRKAKKGQREGHPVFSQQGILLSLFTGLIKRAAT	25	AMP	0.268293	0.390244	0.317073	0.0731707	0.487805	0.512195	0.268293	0.219512	0.0487805	6.21802	12.1226	92.6829	30.3707	2.06122	-0.145366	0.766026
TRINITY_DN12023_c1_g5_i1.p2	MKIFLNVFLIIAILAAIAIPLGICKPEGKSAIKEVFNRNCPKGYRKDIHGICRPIINL	18	AMP	0.225	0.45	0.275	0.075	0.6	0.4	0.3	0.225	0.075	5.1259	9.9975	97.5	7.015	1.5565	-0.05475	0.72539
TRINITY_DN27221_c0_g1_i1.p2	MRDVDFLIRLFAFLFVLRQGNECDECFSPSRCLSLSREVPKKKFYRSKWNSKCHKFITIFLYL	23	AMP	0.25	0.375	0.175	0.2	0.475	0.525	0.325	0.25	0.075	6.12495	10.1281	65.75	87.8577	2.0825	-0.15	0.554221
TRINITY_DN7631_c0_g1_i1.p2	VTEYNLYNLISTMFVIAIISSDVPTSRAKKRVNRLANDCLRDTFHSQRSARREVLRNSGRNYVRCDD	28	AMP	0.230769	0.512821	0.205128	0.0769231	0.333333	0.666667	0.435897	0.307692	0.128205	6.15813	11.3051	57.4359	74.3872	5.12205	-0.638462	0.877283
TRINITY_DN3941_c0_g2_i1.p8	MCLSLTLSFCLRLVVLFTFTRRQSPGLYAQRRIGSTHAPKKVPLAKVHTTLEPRHTGAHTAPRG	26	AMP	0.368421	0.526316	0.289474	0.131579	0.5	0.5	0.315789	0.289474	0.0263158	6.93688	12.1065	69.4737	33.0579	2.21263	-0.164211	0.330774
TRINITY_DN27940_c0_g1_i1.p1, TRINITY_DN27940_c0_g2_i1.p1	MAPARLLLLILVSLMLVFANEGMPLSFPKRTRPQSKCPPGYRHTRTGCREILTY	19	AMP	0.314286	0.485714	0.0857143	0.114286	0.485714	0.514286	0.285714	0.228571	0.0571429	5.15544	10.4464	33.4286	76.3229	3.08714	-0.321429	0.758174
TRINITY_DN11964_c1_g7_i1.p3	MIVVVVFVVVVLLKSFPPHLDSRSCKTRAFRALSVDRAYVRRPRDIGPNF	15	AMP	0.257143	0.542857	0.228571	0.142857	0.514286	0.485714	0.342857	0.257143	0.0857143	5.1869	11.7784	58.5714	62.5657	3.45514	-0.316571	0.686481
TRINITY_DN16370_c0_g1_i1.p1	VVEDIQIFLQSTMKVLFNICLIVVLTIIAISMGISQPLPPTPSGHVINKRVAPIPRPVPTVIGLLMKQ	33	AMP	0.2	0.571429	0.342857	0.0285714	0.657143	0.342857	0.142857	0.142857	0	4.21582	12.5318	114	79.0971	0.532	0.137143	0.58435
TRINITY_DN12005_c4_g1_i1.p15, TRINITY_DN12005_c4_g4_i1.p15	MLCVCMCVCAIQVDEREKEGGKGIRDKDKKILKIKTQILTLAKKRHSAF	15	AMP	0.235294	0.294118	0.264706	0.0588235	0.382353	0.617647	0.5	0.382353	0.117647	8.21881	11.2967	86.1765	15.2265	2.96029	-0.392059	0.602544
TRINITY_DN20021_c0_g1_i1.p2	MRLSLYIVVFLLIIMATTAFIVPIKLRWKQKKAKVGVQLRRPKTVHLPQLPIQ	19	AMP	0.0882353	0.323529	0.352941	0.0882353	0.558824	0.441176	0.294118	0.294118	0	9.21519	12.8371	117.353	77.5206	1.435	-0.122353	0.387061
TRINITY_DN8792_c0_g1_i1.p3	DIRDWRLAILIFLSTREFTDGTMSSLKLQKRLAASVMRCGKKKSMVRSK	21	AMP	0.357143	0.428571	0.25	0	0.428571	0.571429	0.321429	0.321429	0	8.94428	12.3116	69.6429	59.4036	2.40857	-0.325714	0.719008
TRINITY_DN11886_c2_g8_i1.p8	EREREREGENVCMCVCVCVCVCARACVCTRVRTTCVWTHVRSICVCVLACVNV	25	AMP	0.428571	0.75	0.392857	0.0714286	0.642857	0.357143	0.142857	0.142857	0	3.03222	8.39227	114.286	33.8393	0.562857	0.182143	0.453327
TRINITY_DN19441_c0_g1_i1.p1	MLQGLCFLAVASLVNGIRKTRKYMPKILAKYSKVKRYVYRMAFD	16	AMP	0.142857	0.285714	0.25	0.178571	0.535714	0.464286	0.392857	0.357143	0.0357143	8.97255	11.1529	69.6429	49.8464	2.64607	-0.335714	0.724497
TRINITY_DN24173_c0_g1_i1.p2	MILVTLVVLFLGWKLRCTIFELSSSSSSAFLVWKHAGCCVPRI	17	AMP	0.461538	0.576923	0.307692	0.153846	0.576923	0.423077	0.153846	0.115385	0.0384615	1.15594	8.24127	90	48.2615	0.451538	0.244231	0.585363
TRINITY_DN1222_c0_g1_i1.p3	PLNARNVASVFLSLLLEALRADQTSRPGAAVVTKRRNTLGSGKKIK	21	AMP	0.4	0.6	0.24	0	0.4	0.6	0.32	0.28	0.04	5.97604	12.2802	62.4	45.52	3.1204	-0.3692	0.459472
TRINITY_DN11861_c3_g2_i1.p5	MVFNLLLVNILLIYLTHIFGLRACHALVSTSRAVLRRVVI	20	AMP	0.35	0.55	0.55	0.05	0.6	0.4	0.25	0.25	0	4.18548	12.5001	151	105.3	1.558	0.005	0.567421
TRINITY_DN10866_c0_g4_i1.p9	TTNSSVPVNGLVISVLCYFAAPFSPIVSRVPRFEIFQVTRKKKSAIC	28	AMP	0.210526	0.368421	0.263158	0.105263	0.473684	0.526316	0.368421	0.315789	0.0526316	4.94601	11.6511	76.8421	17.3421	2.77684	-0.293684	0.38101
TRINITY_DN13404_c0_g1_i1.p2	LILVVVCIFIFANPTDSIRPKKNRQRRYQSLAGYR	17	AMP	0.166667	0.277778	0.166667	0.111111	0.388889	0.611111	0.388889	0.388889	0	6.97397	12.3478	48.8889	68.7778	5.25056	-0.785	0.383909
TRINITY_DN11793_c4_g1_i1.p4, TRINITY_DN11793_c4_g2_i1.p4	MSVGLLTQAFLLIICREIVKTKMKKTIALLWN	15	AMP	0.176471	0.294118	0.352941	0.0588235	0.470588	0.529412	0.352941	0.294118	0.0588235	3.97651	11.2482	114.706	54.4176	1.5	-0.124706	0.428595
TRINITY_DN1481_c0_g1_i1.p6	MYLMLGMALIAMCFNLMQEEVIAKMRALMRGIKYVFRCER	23	AMP	0.176471	0.235294	0.235294	0.117647	0.588235	0.411765	0.411765	0.352941	0.0588235	4.94538	11.5064	68.8235	4.73529	3.06706	-0.365882	0.866606
TRINITY_DN11610_c0_g2_i1.p3	RASSVLAAPGVFPFCFAVSYISLITAGLSPRRRADRRVSRDFT	26	AMP	0.294118	0.529412	0.176471	0.0588235	0.352941	0.647059	0.470588	0.352941	0.117647	3.97746	12.5001	45.8824	129.371	5.97882	-0.755294	0.928779
TRINITY_DN4260_c0_g1_i1.p3, TRINITY_DN4260_c0_g2_i1.p3	MLSVPHTGLYSAVAIQGHAVVVLCVVLVVGLSKLLLDKLFCGKAKATK	32	AMP	0.3125	0.375	0.375	0.0625	0.5625	0.4375	0.375	0.3125	0.0625	3.94524	10.6299	110	-11.85	0.65875	-0.063125	0.356233
TRINITY_DN6759_c0_g1_i1.p7, TRINITY_DN6759_c0_g2_i1.p7	MTLLAWIFLFSVDGPGSPGRIPHAAFRFGLLK	16	AMP	0.3125	0.4375	0.3125	0.1875	0.6875	0.3125	0.25	0.25	0	3.21598	12.5164	85.625	29.7312	1.07687	0.07375	0.64334
TRINITY_DN11202_c0_g2_i3.p14	MTQMDMAMAVVTTVATVVGAAAHVVKVRILASFL	20	AMP	0.285714	0.5	0.642857	0.142857	0.714286	0.285714	0.214286	0.214286	0	2.21599	11.6518	167.143	8.85714	-0.482857	0.37	0.2455
TRINITY_DN17524_c0_g1_i1.p3	DLPPALLLPLFLLLHFFLFRLSLSPSPAPVRVLHVVRSVAR	28	AMP	0.153846	0.615385	0.538462	0.0769231	0.615385	0.384615	0.307692	0.307692	0	3.21614	12.8011	149.231	57.8462	1.99154	-0.0746154	0.821058
TRINITY_DN12050_c5_g5_i1.p4	MTVRTLSNIILVVALISLVTLIPAKLKKAILNAMPVI	24	AMP	0.153846	0.384615	0.538462	0	0.692308	0.307692	0.230769	0.230769	0	2.97542	11.1031	157.692	59.6	-0.492308	0.206154	0.474947
TRINITY_DN7518_c0_g2_i1.p1	MDERRNNREVVTVLFLCVLWYVISSSSNVVGKMLLSVFPYPITVTMVQLTSITVYSGPFFNLWGVRRYTSNITWSYYLRLIVPLALGKFLASVFSHVSIWKVPVSYAHTGYNAPLHGNPVENYTA	27	Secretome	0.285714	0.55102	0.336735	0.193878	0.653061	0.346939	0.102041	0.0918367	0.0102041	5.69108	10.0142	103.265	29.9786	0.125102	0.29102	0.50931
TRINITY_DN22942_c0_g1_i1.p1	MKWHILLATVAVLLTAVHAEEEEEAARLLVSKQILNKYLVENMDIVIKYTIYNTGNVAAFEVEITDNSFHPDQFTHVSGELNARIDRVPPYTNVSHTVVVRPRKFGFFNFTSAEVLY	19	Secretome	0.214286	0.5	0.306122	0.153061	0.510204	0.489796	0.265306	0.122449	0.142857	-4.29222	4.82599	89.3878	23.8173	1.72694	0.0354082	0.490604
TRINITY_DN1053_c0_g1_i1.p1	MKTVAVISSVFALATVIYGADPIAIQKFRKNYANCAQMMNVSTEVQLQVALCAIIQEGDVIYANGDYNKDIALGKFEKWISDPVNLQRAQEIFLRCDNEATRSGAYGIAKTMQISI	19	Secretome	0.278351	0.484536	0.340206	0.0824742	0.556701	0.443299	0.216495	0.103093	0.113402	-1.10916	5.01764	91.6495	34.2969	1.4899	0.0290722	0.672275
TRINITY_DN11799_c0_g2_i1.p2	MWRLSIVIAMIVTARAGPYDRMAVSMNDRTLFIRSLPGYPGTRSDLYEVYMEPYYFAVGLKAVVELKALGDDGSPVDGPRGILTFEQHPEGVRVTGTISGLSPGLHGFHVHE	16	Secretome	0.291667	0.541667	0.260417	0.145833	0.614583	0.385417	0.25	0.125	0.125	-3.05588	5.51508	80.1042	36.5146	1.30083	0.0910417	0.516424
TRINITY_DN20864_c0_g1_i1.p2	SSTTLYTGWTVSSMLVVVIFAWSSRMGSIDYMYNPIDAAIYNAFAPIGWCTFFLWVIAIQHTGNSNGFLVKFCSWRGFLITTRLSYAIYLTQFPIFFFNVGRTRAAMQYDVVGTMINLKEIIWIGIMSVILTLLFDTPFQNMKNYLLKKPVQKTVEVKSSKVE	67	Secretome	0.21875	0.40625	0.322917	0.15625	0.604167	0.395833	0.177083	0.125	0.0520833	6.94615	10.4091	107.5	19.5615	0.495833	0.199375	0.554494
TRINITY_DN16135_c0_g1_i1.p3	MDMADRFWRLALCWICIVGLARANVQSKVRCSKQMMEVDIVRSSPQAKIYLQQFKHFPDEACKPQFRDGVATFKLSLLEQDMLRCGITRVLNKVTGQKMYYHRVIVEEPADSSKHTFT	23	Secretome	0.231579	0.442105	0.242105	0.115789	0.473684	0.526316	0.294737	0.189474	0.105263	5.61112	9.61652	72.7368	56.6421	2.12642	-0.124105	0.648959
TRINITY_DN18210_c0_g1_i1.p2	MSLVRRATSRSQVFLLRLLLLCMLVVSARPEETIQSWDTLSQLIPTNLVYEKQDRNASPPSNEADASLGHSLDENNVMDISKSKGGGGDEEKELNEEEEPKLTFDAETTEEEYNDEDKQVENGES	30	Secretome	0.263158	0.515789	0.178947	0.0526316	0.336842	0.663158	0.378947	0.0842105	0.294737	-20.7554	3.66827	54.4211	59.5632	3.16284	-0.23	0.482785
TRINITY_DN21361_c0_g1_i1.p1	VCYSFVLVFALSFVSLANSASEYYAFAKVESCSGCSLNRLPHVKQFIFDDLPQYDNVEFKHIQGAIPELVLFNEHEEEVERLVLSKLTREECNDLLVSKGFTKKIKDNKDEM	17	Secretome	0.2	0.431579	0.263158	0.126316	0.463158	0.536842	0.347368	0.157895	0.189474	-5.37927	4.74164	83.0526	47.4705	2.07642	-0.0817895	0.600725
TRINITY_DN2553_c0_g2_i1.p2	FSKNLCAGAIVALCALVAVAFAAPPQYAQDNSQTVVVKETPLDNIGIDGYQFGYELSNGESRQESAQLVNAGTENESLAVQGSFSYVDPQTNVRYTVNYVADENGFHPQGDHLPA	22	Secretome	0.290323	0.602151	0.247312	0.11828	0.494624	0.505376	0.193548	0.0537634	0.139785	-9.53496	3.85114	64.9462	33.6839	1.99183	-0.0164516	0.450443
TRINITY_DN2553_c0_g1_i1.p2	YCNDTLLVQIVALCALVAVAFAAPPQYAQDNSQTVVVKETPLDNIGIDGYQFGYELSNGESRQESAQLVNAGTENESLAVQGSFSYVDPQTNVRYTVNYVADENGFHPQGDHLPA	22	Secretome	0.290323	0.602151	0.247312	0.11828	0.494624	0.505376	0.193548	0.0537634	0.139785	-9.53496	3.85114	64.9462	33.6839	1.99183	-0.0164516	0.450443
TRINITY_DN7366_c0_g1_i1.p1	DAVQRAWVLLIIVGFSSSLCISERSREPQNERKSKMELEEREAKVCRLCGQFERLYIDVFGEEGMRRYLSVKIHSKINIMIDERDPLPKAICVQCLGKLEFVFDFQEECLRT	20	Secretome	0.184783	0.336957	0.23913	0.0869565	0.478261	0.521739	0.391304	0.195652	0.195652	-0.91907	5.9483	81.5217	55.4793	2.70098	-0.20837	0.745273
TRINITY_DN15633_c0_g1_i1.p1	MFRIGFVLFTIITARTLARHTRDTTDLVQEFKEGQQLPIHGPVYPGPLSQSSLATTLPITSVIPSVTTTEDTGVSTTKKNIVTEVVTSTAIASTPKASSSWWSNIFGGIV	18	Secretome	0.413043	0.641304	0.271739	0.076087	0.467391	0.532609	0.163043	0.0869565	0.076087	-0.537623	6.51324	83.587	43.112	1.23217	0.105435	0.643909
TRINITY_DN11364_c0_g1_i5.p2	MLVVAVVTLTFIITGQINTLAPIVTMPFLLTYACLDYAYFALAQTFDIRHTREQRFRTQSPTFDRNYGSASRDNSITDTDNDLDNLFPERIRHKNLTVRDTHMKYTF	15	Secretome	0.26087	0.48913	0.228261	0.163043	0.445652	0.554348	0.271739	0.152174	0.119565	0.671344	7.6037	67.9348	53.062	2.69478	-0.136196	0.584756
TRINITY_DN9330_c0_g1_i1.p1	MNNALIFTLSSLLLVLPYGSSKRLLNVYPRGKEYPLANEEDVGTPLFLTPLIENGKIEEARGKAVVQHKEMGDVSSYSGYLTVNKTYNSNLFFWFFPAAVSNISRFLHVNIAK	21	Secretome	0.23913	0.48913	0.293478	0.152174	0.554348	0.445652	0.23913	0.141304	0.0978261	2.4617	9.41461	86.8478	46.3457	1.38761	0.0436957	0.583088
TRINITY_DN10449_c0_g1_i1.p2, TRINITY_DN10449_c0_g1_i3.p2	MEPTRVPRGPGPRLVFLFATLALTVAATGLLCSAIMSDYWEEIGWNKKDLIRANVSLTWYLDGQVAMLESSVNHRAHHVAKSSSFLVPMHGGIWIMCVSLSAKLRDRSEEGGGILIL	26	Secretome	0.32967	0.483516	0.340659	0.120879	0.582418	0.417582	0.230769	0.131868	0.0989011	-0.117172	6.93988	103.956	51.644	0.884396	0.152747	0.466455
TRINITY_DN4219_c0_g1_i1.p1	AAHRANMIEFLVLFLGVYGTLAAPHTPRQNHDVYHRLDNHAEIIDHQLPGTENLNEKALPTSQLFAVETYNRPANNNLAERSQVSQRLPGTANLAEKRIPEAVLKRLQLSDK	22	Secretome	0.222222	0.488889	0.3	0.0888889	0.433333	0.566667	0.3	0.177778	0.122222	1.18689	7.91132	83.5556	47.1756	2.73367	-0.204111	0.659943
TRINITY_DN7906_c0_g2_i1.p1	MFVVFVSLTFGALVLLYLYLANNIKYWQKRGIPYANGALPGIGHMWDFLMSRATFSDCCEKIYDNNTKHSIVGFYNFITPTLMVRDPELVKTVLQTKFTSFHENSG	16	Secretome	0.266667	0.477778	0.233333	0.188889	0.555556	0.444444	0.211111	0.133333	0.0777778	2.63657	8.68182	73.6667	28.9046	1.28433	0.074	0.54954
TRINITY_DN11621_c0_g1_i7.p2	MLGIVEILCGLIICLLYYYLTASYNIWKTFNIPGPPPMPFFGTMKDVILGKILTGEYLKNLYDAYENTPFVGIFYMREPILMIKDPEYIKDIFVKDAALFSSRGFLSKKNAQI	23	Secretome	0.188889	0.422222	0.266667	0.166667	0.633333	0.366667	0.222222	0.122222	0.1	1.9787	9.32611	87.7778	46.0057	0.738667	0.152444	0.536451
TRINITY_DN6069_c0_g1_i1.p1	MRNIVLIILLAAFVSAQTNYKFCAPVETVQESACIALKKGDSEVSCLRVADSAECSIRLAQGEADFGIFNAEELLLTYPFYDNIMPIHQLRHRDRLKEEFEFETVA	16	Secretome	0.277778	0.455556	0.3	0.122222	0.522222	0.477778	0.3	0.122222	0.177778	-6.65144	4.39935	82.4444	65.1168	1.84211	-0.0116667	0.666726
TRINITY_DN11217_c1_g2_i1.p1	NPHNLLAALIFVLTRETYARRVSRGIMDVKRITGLIAFVVIVGFASGIENYMDYGDEPAEKTAAENIHELYRLLLQRNALDNAGFAGIPLEHLMIRKSQRSPSLRLRFGRSGPRASAGVLPRPMGAAAAAAGYDDNN	47	Secretome	0.311111	0.511111	0.322222	0.0888889	0.577778	0.422222	0.266667	0.144444	0.122222	0.464393	7.68439	79.4444	55.9744	2.12689	-0.0784444	0.744185
TRINITY_DN10449_c0_g1_i4.p2, TRINITY_DN10449_c0_g1_i5.p2	MEPTRVPRGPGPRLVFLFATLALTVAATGLLCSAIMSDYWEEIGWNKKDLIRANVSLTWYLDGQVAMLESSVNHRAHHVAKSSSFLVPMHGGIWIMCVSLSGTSYLLSGTSCFST	26	Secretome	0.393258	0.539326	0.303371	0.146067	0.573034	0.426966	0.168539	0.101124	0.0674157	-0.151763	6.92487	92.0225	37.0607	0.607303	0.213146	0.466455
TRINITY_DN11520_c0_g1_i11.p1, TRINITY_DN11520_c0_g1_i15.p1, TRINITY_DN11520_c0_g1_i18.p4, TRINITY_DN11520_c0_g1_i21.p4, TRINITY_DN11520_c0_g1_i22.p4, TRINITY_DN11520_c0_g1_i23.p4, TRINITY_DN11520_c0_g1_i25.p4, TRINITY_DN11520_c0_g1_i27.p4, TRINITY_DN11520_c0_g1_i3.p4, TRINITY_DN11520_c0_g1_i30.p4, TRINITY_DN11520_c0_g1_i31.p4, TRINITY_DN11520_c0_g1_i5.p4, TRINITY_DN11520_c0_g1_i6.p4, TRINITY_DN11…	MEWRTVVVIVLVVSLCFFMVPIRVGPDKNAEDTKLFADYVAKYNKSYRHDSSEYKERFDRFQRSLQYIERLNGFRSSQESAYYGLTEFSDLSEDEFLQRALLPDLPSRGKVKYH	25	Secretome	0.224719	0.404494	0.191011	0.179775	0.41573	0.58427	0.370787	0.191011	0.179775	-0.534675	6.53314	55.9551	57.8022	3.22562	-0.282022	0.836416
TRINITY_DN552_c0_g1_i1.p1	MKTILVLWTLAAGVLAAPQLNPNEITIVKQDEVNNIGVGGYHFSYEQSDGQKREETAELKNEGTDNEAMSVVGSFSFIAPDGHTYRVDYTADETGFHPTINLVAK	16	Secretome	0.292135	0.561798	0.235955	0.123596	0.47191	0.52809	0.269663	0.101124	0.168539	-8.29108	4.22028	64.6067	33.5865	2.06213	-0.0259551	0.44755
TRINITY_DN983_c0_g1_i1.p1	MTELHQVVITALSLLLCGFLLTGSRRRFIYMLYKTLPRDILGAYRFLRVNIQLWWWEKREYTVARVFSQYATAHPEKVAYIFEDKEWKYKELEQFSNRIGRYFRTRAFLRNDS	24	Secretome	0.168539	0.303371	0.247191	0.224719	0.516854	0.483146	0.337079	0.224719	0.11236	9.21999	10.5223	72.3596	50.1989	2.73506	-0.201685	0.86667
TRINITY_DN20130_c0_g1_i1.p1	MTLLLVLCCVLLHKTSGAENDTGEDIDLGPLHIIKDSNYLMDRHSPYPIDMSSDDMNCRRPAKCISLNKTTCMGMKLPYTHTTLDLIPEHITQSIIEERLHLLQAL	17	Secretome	0.247191	0.460674	0.258427	0.0898876	0.483146	0.516854	0.303371	0.146067	0.157303	-4.9044	5.03607	91.0112	67.6955	1.93169	-0.0361798	0.551863
TRINITY_DN10898_c0_g2_i3.p1	MRSLARRLLVWSALVLSLLVVGRLLFGYDFRQSSGLVLRDEGISIPGSHANPQQDAQPGPPVYSAGMYMAGRRPHNTSVCRWYYGLPEVLSYPPSRLTWSPEIGEKSPYR	22	Secretome	0.295455	0.522727	0.204545	0.147727	0.590909	0.409091	0.204545	0.125	0.0795455	2.42742	8.99908	62.0455	81.2227	1.88102	-0.0417045	0.51503
TRINITY_DN10142_c0_g1_i1.p1	LASMRGIIVAVIAASRRVVPSPLTRPPKSQRADRHHENIRPSLSLFLLRPCELFRLKDVNIERASLKVERAHVAHANTVPTGRRWNGDDVAGVPVITERELQRAVVRG	21	Secretome	0.229885	0.505747	0.321839	0.0804598	0.494253	0.505747	0.344828	0.229885	0.114943	6.91646	11.5891	91.8391	57.692	2.81736	-0.215977	0.730387
TRINITY_DN11674_c9_g15_i1.p6	MPRCSNSTLFFLTLVVVWIRLIDRPCEHVLGNVVATSLTVRDREYSATSKARETKGNSFQSSLSLSLQLPTYREPRSCFPCGQARISRSREQKRETGNTTRSGPSERRF	23	Secretome	0.383721	0.534884	0.174419	0.0697674	0.383721	0.616279	0.290698	0.197674	0.0930233	8.13168	10.9997	49.8837	58.4756	3.5286	-0.347093	0.520879
TRINITY_DN2439_c0_g1_i1.p1	MRRASHRVASGMHPLLSCWCVVAIVTFALAAWQENVRPKMYVQLGAEDVFRFTGNETHTDYFRLVLRDGNYLLVGGRNLVHNLSLTDLTEQQRLTWYSTDNDVKMCVVKGTPEENC	30	Secretome	0.232558	0.511628	0.244186	0.127907	0.488372	0.511628	0.267442	0.127907	0.139535	-2.59627	5.03595	78.0233	35.914	2.20407	-0.0833721	0.703294
TRINITY_DN4592_c0_g1_i1.p1	EFARSDTTIVYIIAVLIGAGSSITMVTALSVTAELIGSRTERSALVYSIVTFLDKIVTGLVVILIERWRCDDKEFCPNYNRDTLSIVCASSMLLGLITLLSVSRCLT	22	Secretome	0.341176	0.529412	0.4	0.0588235	0.576471	0.423529	0.188235	0.0941176	0.0941176	-0.140438	6.37506	131.765	32.8965	0.731529	0.192471	0.555652
TRINITY_DN11345_c1_g1_i1.p4	MIPNRQRKQGSLLVSFFFFFCIIIGILTLNIDTSNSDKIARAEWRWPPLARRNNEILETYALLKILSHCSRGHVDCGRGDKSMIIESRVAQRHCLVLYGIALSFFLYMCA	25	Secretome	0.294118	0.447059	0.341176	0.117647	0.564706	0.435294	0.258824	0.164706	0.0941176	3.57936	8.65814	105.647	51.4706	1.57259	0.0209412	0.659521
TRINITY_DN16661_c0_g1_i1.p1	RRDILCVIVCPSSFFSLIGDLDPKINLGRIQSEESVNLADARFDGSGGCQVGAEGLSSKTENAIQSRRINHCENEQRRLGALQTSDENFPIEKKAEEDFSVRIL	19	Secretome	0.294118	0.494118	0.258824	0.0470588	0.423529	0.576471	0.329412	0.141176	0.188235	-4.82848	4.52179	76.9412	64.2471	2.90094	-0.199647	0.539615
TRINITY_DN17201_c0_g1_i1.p1	EHKPIVVCVIVYCLLGPCGRGETKKDKKMAENGGCAATEATVARPEDEEQQKELYPDTVECKNFTVKDCDTKDEKTVTTEGRDEENHCRMESKSDRAQRLQI	18	Secretome	0.309524	0.511905	0.154762	0.0357143	0.333333	0.666667	0.452381	0.202381	0.25	-4.88617	4.66754	34.881	42.2298	3.81952	-0.427143	0.589193
TRINITY_DN24363_c0_g1_i1.p1	FRSIYVVLASVALVSAETPDILDGLVNGTLQTVDIRKIVESWTPYISQFINENDLDPYALKSIQTEFWVVRNTLASKINFEDNHIKFLNCQTPRDHRNLY	16	Secretome	0.190476	0.47619	0.27381	0.130952	0.464286	0.535714	0.261905	0.119048	0.142857	-3.56544	4.70087	93.9286	17.0381	2.03929	-0.0307143	0.632518
TRINITY_DN5074_c0_g1_i1.p3	MCVCVCVCVVTSVRMCASDERERDHEQTYFRVESGQDLNGARLCRVLSSELRSRTSPPLSHLSTSFYRVYFNTLSVFVSREYSWTNTAAVARCRDANSGNVA	18	Secretome	0.345238	0.559524	0.238095	0.130952	0.428571	0.571429	0.27381	0.154762	0.119048	1.4026	8.22162	63.8095	32.5382	3.05988	-0.204286	0.800116
TRINITY_DN3864_c0_g1_i1.p1	MAVGALNVVLLFSLVTGLSGLPSLSSALEKEGENRQLPTELQPPPLDEKEHHATVFVINLYALNSSSNESEQMLKNEIVETVPDLLEPLTTVLLVVEKNEDEK	20	Secretome	0.192771	0.46988	0.313253	0.0481928	0.445783	0.554217	0.301205	0.0963855	0.204819	-10.5252	4.04022	103.253	53.6578	1.78361	-0.026506	0.607447
TRINITY_DN7842_c1_g1_i1.p2	MKCIAVIALFALVAVAAFAEAKPTGVESEVVEPAAQAEPTSPEAARNKRGLLFGAAYTAPAVAYSAYTAPLTYSAYSYPYAYTAYSSYPYYASAYSAPYYLA	19	Secretome	0.457831	0.626506	0.337349	0.192771	0.674699	0.325301	0.120482	0.0481928	0.0722892	-2.02879	4.44257	56.8675	53.347	0.774217	0.150843	0.389669
TRINITY_DN8261_c0_g2_i1.p1	MTMRIYIILSLIVLFALPSKSYFIPNIFRSYAKNIDRVFNNVHNETSSVTETLPRSNETTLTNFTYTIYTNESQSTPSKKVDCFGLGETVATALEWYFRSEPEI	21	Secretome	0.313253	0.542169	0.204819	0.156627	0.433735	0.566265	0.216867	0.0963855	0.120482	-2.80732	4.68329	63.3735	54.1096	2.13289	-0.03	0.840707
TRINITY_DN8284_c0_g2_i1.p1	SLLIAVGSIIFIIALLGCCGAGRESYCMIVTFCTLLVGIFVLEIIGGTMGYVMRASVKSVAQHKMIDTMAKYNTTKEMQYVWDELQRNFDCCGTNNATDWINL	20	Secretome	0.313253	0.506024	0.277108	0.120482	0.578313	0.421687	0.192771	0.0963855	0.0963855	-0.90208	5.73578	82.1687	23.8301	1.02373	0.125422	0.630923
TRINITY_DN3864_c0_g2_i1.p1	MAVGALNVVLLFSLVTGLSGLPSLSSLEKEGENRQLPTELQPPPLDEKEHHATVFVINLYALNSSSNESEQMLKNEIVETVPDLLEPLTTVLLVVEKNEDEK	20	Secretome	0.182927	0.463415	0.304878	0.0487805	0.439024	0.560976	0.304878	0.097561	0.207317	-10.5252	4.04022	103.293	54.1902	1.82744	-0.0343902	0.607447
TRINITY_DN9213_c0_g1_i1.p1	MMITVIVIAAAVVVVVLLIVGDNDGASSSRTRSAHAVARFCGISLSSSSRPDFILPQEALDERLSASLRRSQGQRARRLLATRVCTSSECALKRETINVFDQPRRAASL	27	Secretome	0.402439	0.52439	0.304878	0.0487805	0.439024	0.560976	0.280488	0.195122	0.0853659	8.1314	11.9482	79.878	88.0817	3.1128	-0.256098	0.64103
TRINITY_DN10021_c0_g2_i1.p1	YVCVCVCAFSVTSRALHISDDVETKLCRSQKVWLNYYGDKRLNYYGHKNGIREICLEHCSRMHIGFTQSTMFSLLVKLFKSMRSVVNGPSTKITNDE	15	Secretome	0.256098	0.439024	0.219512	0.146341	0.463415	0.536585	0.292683	0.195122	0.097561	4.84885	9.23248	79.5122	48.0537	2.04976	-0.0864634	0.685168
TRINITY_DN23084_c0_g1_i1.p1	MAHFFFLAAFFWLNTMCFNIWWTFRDLRPVSLEKGQETLRLRVYGCYAWGGPFLVAGLAALLDHLPPQPQYTYLRPRFGEKQCWFYGDMEILAYFFGP	17	Secretome	0.234568	0.407407	0.259259	0.222222	0.691358	0.308642	0.197531	0.111111	0.0864198	1.15715	8.19281	79.5062	57.2001	0.885062	0.136296	0.50586
TRINITY_DN27137_c0_g1_i1.p1	MGCVSQCAKYFLCLFNFIFFIAGGAALTVGIWLFADRSSFTNLIGKLDQYDILNKTDADVIKVIAYILIIAGALTFIVSFLGYCGAMFESRCLLCVYAILIVLVLLL	26	Secretome	0.283951	0.45679	0.493827	0.123457	0.728395	0.271605	0.135802	0.0617284	0.0740741	-1.1145	4.67804	158.889	24.558	-0.701605	0.451358	0.515307
TRINITY_DN11912_c0_g2_i15.p3	VYLLPVLMCFCLFLFFRIGLSIATKPWLWLIISLCLNVICGFGLLLWREEIDEVQLYMPIGSVFRKDAAWVKEHFRDDLRHESIIITAPNVLDPEVLRSVHRRT	23	Secretome	0.185185	0.407407	0.358025	0.135802	0.580247	0.419753	0.296296	0.160494	0.135802	-0.354432	6.77948	120.247	60.0296	1.3163	0.082716	0.652635
TRINITY_DN11377_c0_g2_i1.p1	YGLPPHYVRQAVVFCVVIFGEVARDELCNVRRERAARAGRSDAAAADLLKAASYRRIRRGGKSAAATERRFVDRSRRKNDDRSRNDVSRSVGRNRELMPTEVCY	23	Secretome	0.333333	0.54321	0.271605	0.037037	0.407407	0.592593	0.432099	0.283951	0.148148	10.9243	11.7982	56.7901	77.7716	4.78704	-0.569753	0.87412
TRINITY_DN12114_c1_g6_i1.p4, TRINITY_DN12114_c1_g7_i3.p6	MVVTINVIILILIMVIVTIVRTVRKERSLRPFEAWSDCAMCSFASRRNEAKGDQYERIGLPMRVSHLCTILAVARTLRGPEISWSVTPQAPTQSERLTTETE	22	Secretome	0.35	0.5	0.25	0.075	0.475	0.525	0.2875	0.1625	0.125	2.13469	8.51337	67.125	59.2112	2.62975	-0.174125	0.583026
TRINITY_DN11364_c0_g1_i3.p4, TRINITY_DN11364_c0_g1_i5.p3	MFLVHWGYAIANIVVVFIVWSYVGHANPAVKPGVSAEFQFFKWLRTALLRLMGRKVYDYEQIVVTPVYPGVETCSAQLNEENEDFSGRRRYHQTATVTGQYVNID	26	Secretome	0.253165	0.506329	0.265823	0.139241	0.531646	0.468354	0.240506	0.126582	0.113924	0.190957	7.34821	73.9241	40.7342	1.97468	-0.0489873	0.661794
TRINITY_DN11990_c0_g2_i4.p1	MLRYVALFSQVVALVLSMIVAEQEEPSANLPTCLDVKHSNICHYNICHYNGTLVDVTQCGFRGPLKYPFLTLYNLDLLGIQENAFKNVTATHLRLN	17	Secretome	0.25641	0.512821	0.307692	0.141026	0.551282	0.448718	0.205128	0.115385	0.0897436	-1.18195	6.4903	98.7179	53.0462	1.17936	0.0892308	0.545339
TRINITY_DN2737_c0_g1_i1.p1	MGASLLVVILMVLSASANNINEQCQVHNGTRIMCSCIGNEEFLLPDEYNYVNIVSVTIAGCRSVNLHYSSLPEATGLKEITIQNISDSLNFDVYI	17	Secretome	0.269231	0.538462	0.294872	0.102564	0.512821	0.487179	0.179487	0.0641026	0.115385	-5.65963	4.17169	99.8718	52.841	1.41718	0.0970513	0.504775
TRINITY_DN16283_c0_g1_i1.p1	MIFLLHSFAFCGLVDCFMLEDLETFIEKFSLFLSVLGVCCKVMNLVIRRNGIVGLTEMLLNDVCLPRDNHEADIQRRFNRSAKYVSSSIVTPTLLNIYRHQFIEPKNSSERSPSTARY	40	Secretome	0.230769	0.487179	0.282051	0.0897436	0.461538	0.538462	0.269231	0.179487	0.0897436	5.43027	10.4329	91.1538	64.3859	2.58538	-0.157949	0.852643
TRINITY_DN1683_c0_g1_i1.p1	MRLHAIALGALLVAGIVSAYPQKDGQIFSNEAIRQAQNTYLIPKDATIQKVQEGIELAAYESIPGDQRINLFEILGEHVPPEVVNNLQGQIDQIGRN	19	Secretome	0.192308	0.435897	0.307692	0.0769231	0.512821	0.487179	0.230769	0.0897436	0.141026	-4.77474	4.30121	96.2821	37.9269	1.86679	-0.0224359	0.611752
TRINITY_DN21705_c0_g1_i1.p1	MEGHQDGGAHLAVVAGIFATGGSLLGKLAGGADASSLPSLMLKALLLILMVTCNTVGCTFFVKALHGSGSSLPVTVASAATNYVCSALVGFVVFEESTSLAWWCGTSLVLLGLILTCCIPAEKVSPAVEKKLKQQ	58	Secretome	0.415584	0.597403	0.38961	0.103896	0.636364	0.363636	0.12987	0.0779221	0.0519481	1.09698	7.92926	108.831	33.8312	-0.218052	0.317143	0.500537
TRINITY_DN8875_c0_g2_i1.p2	MHPYEKMMRHIAVAVLLSLFTSGTPGSSIYADDQMQNYLMRFGYLPQTDIETGNLRTEDQLRDAVRNLQRFGGLRVTGEIDEATQKLMKARRCGLPDQPDPRF	26	Secretome	0.233766	0.454545	0.220779	0.0779221	0.480519	0.519481	0.298701	0.142857	0.155844	-1.04611	5.03375	68.4416	46.4714	2.97143	-0.229221	0.982855
TRINITY_DN15371_c0_g1_i1.p2	MILRVTLLVCALLLVGARSEPRPRSRPVPIYSNQFAVYVPAGQEAADEIAQEHGFDNHGQIGALKNYYLFSHKRLHKRSLTISEPHHKALKDEPQV	19	Secretome	0.220779	0.441558	0.25974	0.168831	0.493506	0.506494	0.324675	0.207792	0.116883	2.42336	8.94574	69.7403	65.7429	2.32818	-0.134805	0.509383
TRINITY_DN11698_c0_g1_i1.p1	PSTGFGFFCFLGFSEAQCIRYNNEKQLLSLYEAVQKLQRTEYLNTLIQTILRDVIPAIKCNIDPTSAEYARTYKTMFILCQGLNPEVPVLVRTDS	18	Secretome	0.220779	0.441558	0.337662	0.0779221	0.519481	0.480519	0.220779	0.116883	0.103896	0.918637	8.18524	110.13	41.2299	1.64792	-0.0166234	0.697154
TRINITY_DN4555_c0_g2_i1.p1	LINGIFFFPILLSLVGPSAEVVPNDHPDRISTPTPPPSPIVRRSKPPAPPRRSHRIDNARLHAEPSLTTITEEPNSWHSTQESCIIVQPEVKVET	19	Secretome	0.25	0.592105	0.223684	0.0657895	0.434211	0.565789	0.302632	0.171053	0.131579	-0.0829031	6.95575	67.8947	85.2118	2.78368	-0.190789	0.513765
TRINITY_DN20069_c0_g1_i1.p1	LSNTVLLFPVLFHVTISYVTIGAVHRYYAHHAFIAIDELRFFLVLAHTITGVGSIYEWVFWHRIHHYYHNSDRDPYDHRKGFFYSHVMSNLLSAPPDLKLYSKNIDMRDVDSDRFVWVQQKFYRILFIVL	54	Secretome	0.105263	0.368421	0.236842	0.289474	0.526316	0.473684	0.328947	0.210526	0.118421	2.41881	8.8288	80.6579	44.8384	2.07829	-0.0364474	0.559163
TRINITY_DN25093_c0_g1_i1.p1	MTTIVRTSITSLLLLLVFYDHATGLIIPEELPTILSLIYSNIPPIKMGTDSRLGVGFRLGEHADLQILIELGPQTETDPIGTANSKRRRDAMLITAAMKG	24	Secretome	0.289474	0.460526	0.342105	0.0394737	0.578947	0.421053	0.236842	0.118421	0.118421	-0.775676	5.77899	113.026	66.7789	1.18763	0.0907895	0.446836
TRINITY_DN1031_c0_g1_i1.p6	MCALMCAVFIPVTRSTWWTYARLRSRSSPERPARISLVIFIFEGIQIDLYISFSVNSPTEISAGRHECAFVPTQVGSNEQDQASPNSKKT	15	Secretome	0.333333	0.52	0.253333	0.12	0.48	0.52	0.213333	0.12	0.0933333	1.19145	8.50604	74.1333	70.4587	2.0572	-0.0341333	0.548314
TRINITY_DN9995_c0_g1_i1.p2	MDLSRYRKIIIYVLTFLAYGWSGYGSGLLSNLRDAVLAAETVFHDFFENAITVAKKIKDIHEVFDAAVEENCVFQCPDGSAPKPDWNHKPQSNGCGSLGI	25	Secretome	0.306667	0.586667	0.306667	0.12	0.546667	0.453333	0.266667	0.12	0.146667	-4.38505	4.66119	80.6667	25.616	1.34227	0.0778667	0.640186
TRINITY_DN11960_c4_g7_i13.p4, TRINITY_DN11960_c4_g7_i16.p3, TRINITY_DN11960_c4_g7_i3.p2, TRINITY_DN11960_c4_g7_i8.p3	MASQGWMLPLLVLGTGAFALVPVARQSNQESLKSALDAVVRKQRSLDAVDYNDLHSFKYHGGDADRKFDRDLDEEDEEIEFLPGGKNEQGLLH	19	Secretome	0.202703	0.472973	0.27027	0.108108	0.432432	0.567568	0.405405	0.175676	0.22973	-6.289	4.51141	79.0541	57.8162	2.9523	-0.216486	0.743115
TRINITY_DN11034_c1_g2_i1.p1	MPQYKILACWLVLGVSSGSFICGWLIDTYGSVTAFRAFSVGALLWLSGFWMMELLLRKFKTYPLSQGHNHLANYANPDDAILMTISQELQTY	18	Secretome	0.310811	0.445946	0.310811	0.189189	0.621622	0.378378	0.148649	0.0810811	0.0675676	-0.572855	6.49823	95	35.9162	0.442297	0.244189	0.564355
TRINITY_DN21012_c0_g1_i1.p1	VYKFYTLKSLILWIFFRSVTSKNSLEYILPCRSWCNSYATGSATYTMLMTYDYDETTSFISLMRGVSERGECDAHRRRCGETDESSRLVSSSTSI	21	Secretome	0.432432	0.554054	0.175676	0.108108	0.432432	0.567568	0.256757	0.121622	0.135135	-1.8999	4.98688	54.0541	60.0446	2.63541	-0.136081	0.526337
TRINITY_DN9552_c0_g1_i2.p1	MALTVLSLLSLIALSQARVIETFFDPRIVNGEDAELGEIPYQVSLQTSYSDFHFCGGSVLNEKYVITASHCVIDKSANDIKVIAGSVDLN	17	Secretome	0.287671	0.561644	0.315068	0.123288	0.534247	0.465753	0.246575	0.0958904	0.150685	-5.59672	4.26593	96.0274	13.9137	1.35466	0.110822	0.502652
TRINITY_DN28782_c0_g1_i1.p1	MPSRSSLVILIALCATCGRADFFSERKEMVYDLMEASVSSMTDDNNLYIDDGLDGFPAFGFRPGSEVKQPYRLYLPEKLPAEFTLVATFKPTS	20	Secretome	0.246575	0.506849	0.219178	0.150685	0.547945	0.452055	0.273973	0.0958904	0.178082	-6.01482	4.09332	64.1096	37.374	1.70534	0.0206849	0.62774
TRINITY_DN11129_c0_g2_i1.p1	RLRTSTFRALRPCNPAFLAVLISQMAKLRVHVILLVVLASWTRSGRAFDVNLYDAIDLIRLGRETVMELMESWDMIRSHGPAAAIENAGQDYTFVKRMEKELRQRIDRVAKKIDDYQERM	47	Secretome	0.178082	0.383562	0.287671	0.0958904	0.493151	0.506849	0.383562	0.178082	0.205479	-2.77174	4.82367	82.8767	43.6479	2.76589	-0.18137	0.850177
TRINITY_DN24871_c0_g1_i1.p1	LLSVFSAFGGLAALLLLLVPIGRVTVHFPERIVMDLGCQGGGGPLLHTMSQTHPCETKLESEIAVTVESCGFVCDVKTGNETDRDLILKSRVYTIKHY	26	Secretome	0.319444	0.513889	0.236111	0.111111	0.513889	0.486111	0.291667	0.152778	0.138889	-2.17722	6.06622	79.7222	41.3153	1.57389	0.0175	0.563829
TRINITY_DN12078_c2_g8_i3.p3, TRINITY_DN12078_c2_g8_i6.p5	MERSCSASCLPLAVILPAVILPAVSAAESEPTVSVAMSMPPYPRHPRIRACCLCKSMAILLGSCPPMDRIIPSGHSRSYISITTSKEISSKYNRSLMS	26	Secretome	0.375	0.541667	0.236111	0.0694444	0.541667	0.458333	0.208333	0.152778	0.0555556	5.33548	9.38678	73.1944	84.2194	1.65028	-0.0201389	0.56612
TRINITY_DN8225_c0_g2_i1.p3	MAILAIAVGSIFTCAFVQICRGTFTWQSTDSLQSQSGVLILVSIESSCEVGEDLFVRNANNPRVLRSILLRRAYANFCELVGSISV	15	Secretome	0.323944	0.535211	0.338028	0.084507	0.535211	0.464789	0.169014	0.084507	0.084507	-0.110262	6.38275	108.31	77.7324	1.42549	0.0874648	0.611431
TRINITY_DN11896_c2_g2_i11.p6, TRINITY_DN11896_c2_g2_i3.p7, TRINITY_DN11896_c2_g2_i7.p10	MILPALRLLALLAVALGMPLSCEITEKKDPTKSEMKRDTLRLVTVQAKKRDLNEIRASLPRLINSYCLIVIISKASDTYCKVGRAVKLYLCQH	22	Secretome	0.253521	0.43662	0.323944	0.056338	0.464789	0.535211	0.338028	0.225352	0.112676	7.12857	10.117	102.958	25.2887	2.21732	-0.174648	0.64284
TRINITY_DN24254_c0_g1_i1.p1	MLVCSVDACDSVLKFLLILATCMDCGKQLSENLSIVPLRVERFLSNLIYFAVIRGKSGSSDDPTTCTTVTESRHNPRLKFRLVDDSRIGIAKRDVISLV	28	Secretome	0.28169	0.535211	0.323944	0.0704225	0.478873	0.521127	0.28169	0.169014	0.112676	3.19194	10.1142	108.31	38.7451	2.17451	-0.0646479	0.720507
TRINITY_DN11347_c0_g2_i1.p1	MMFGAIIVVAVLGTNRVGGVAEVWKRNFDTGRIEFFNMDPDPTVRHTFWTVVLGSYLNWLATCSVNQSMVQRCLAMPNLKKSNVAIIIMA	19	Secretome	0.253521	0.535211	0.309859	0.126761	0.577465	0.422535	0.183099	0.112676	0.0704225	2.15845	8.78949	89.1549	33.7437	1.12507	0.111549	0.585297
TRINITY_DN20252_c0_g1_i1.p1	PLHIAALNESSSIVVMLLMKGADVTARTKGGVTALSFIIRRTPDVLSRFVARLDQAISLHDHELGDVDCELRLDFRPLVPGGRGETDLMLCLVEVGQ	26	Secretome	0.267606	0.507042	0.338028	0.0704225	0.56338	0.43662	0.309859	0.15493	0.15493	-1.5945	5.63983	109.718	24.8803	1.84577	-0.0071831	0.853927
TRINITY_DN9862_c0_g4_i1.p1	SGRMRGFYTIVTLVTVLFVNLSWGWSFSNVAVSIDKLMRPQAEESRILNFNENNITSSNNIPEVTVQSRIIVVPRRTSGHCQPGEQVDRRGKCRTAW	26	Secretome	0.267606	0.549296	0.253521	0.056338	0.43662	0.56338	0.253521	0.15493	0.0985915	3.16237	9.74384	76.7606	60.5408	2.82028	-0.187465	0.622605
TRINITY_DN10869_c0_g2_i1.p2, TRINITY_DN10869_c0_g2_i3.p2	MKPSVKMGVIALIGICVVFYQYHLSTGVTFDQVTTFNTDNSADDTEVLPIDDEGDNYSKVSRLTENMVNNDMISQDYPSTAEVSSCAFRFFNSYCRN	27	Secretome	0.3	0.657143	0.185714	0.114286	0.4	0.6	0.242857	0.0571429	0.185714	-9.07579	3.6756	51.4286	36.0514	2.76271	-0.105	0.730722
TRINITY_DN11515_c1_g2_i2.p10, TRINITY_DN11515_c1_g2_i4.p1	VNVCVCVFVYMFVKVHSASRRKRTLHSTLLLLRTIHAIILSDEKRRIADKCNVKVTTSYVKRRPGIIEKSRRFGYMLLVSPNEEKET	17	Secretome	0.257143	0.4	0.3	0.0714286	0.428571	0.571429	0.371429	0.271429	0.1	10.4309	11.3472	98.8571	87.4686	2.84686	-0.260857	0.545783
TRINITY_DN8225_c0_g1_i1.p3	MAILAIAVGSIFTCAFVQICRGTFTWQSTDSLQSGVLILVSIESSCEVGEDLFVRNANNPRVLRSILLRRAYANFCELVGSISV	15	Secretome	0.318841	0.536232	0.347826	0.0869565	0.550725	0.449275	0.173913	0.0869565	0.0869565	-0.110262	6.38275	111.449	70.5362	1.33725	0.104928	0.611431
TRINITY_DN7923_c0_g1_i2.p1	MHISTSFVLITVCLLVHSTVGITEMINYDSVYFPDQADYIKLATKCPDNLILWPQNRQCYKEGDQGPCNVGRVLVFDRRLLKPYCKDLIF	21	Secretome	0.173913	0.463768	0.26087	0.130435	0.57971	0.42029	0.26087	0.130435	0.130435	-0.143422	6.36761	87.5362	32.5464	1.73435	-0.0405797	0.729186
TRINITY_DN5560_c0_g1_i1.p1	MTLSCLSLCAVLYLLGRSLLKWKKIQNTLRVLFRKNWVKAANKNKVQDDVESNGTKQNGLKINMPTISATVEMNTSNGNSNDTPNTT	18	Secretome	0.26087	0.57971	0.231884	0.0434783	0.376812	0.623188	0.231884	0.15942	0.0724638	5.97936	10.8886	70.5797	10.7188	2.46203	-0.192754	0.767246
TRINITY_DN17536_c0_g1_i1.p1	RTSMFFLAPIRVVIGVLGQGEPLGARSCVSVLDEGRAAGLDVFKLGDREDVCRKEGGEVIKGFTLYPEMYFYLECRFNRRAPSEVID	18	Secretome	0.275362	0.492754	0.26087	0.101449	0.57971	0.42029	0.333333	0.144928	0.188406	-3.10492	4.57037	76.2319	52.3552	2.14594	-0.08	0.663168
TRINITY_DN2061_c0_g2_i1.p1	MLKPLLLLCWTAIFVSAGDQQIDGINSTGVSVDSSQKNVIVQPELPLDNTKPATSSSEHVSSVQSEPLSNPPKLSDSSLDTKLKMS	18	Secretome	0.323529	0.647059	0.235294	0.0147059	0.367647	0.632353	0.220588	0.0882353	0.132353	-3.77611	4.30609	78.6765	59.6426	2.14912	-0.0863235	0.383138
TRINITY_DN11933_c5_g2_i1.p1	MSASLRILALISLVARNVAWPQDPIPRLHVKHREVIGQRFLGNESHVEHFKLLERATTSILIGARNAIYNISLHDLTEIVDQDVLRA	19	Secretome	0.191176	0.411765	0.352941	0.132353	0.5	0.5	0.323529	0.191176	0.132353	0.185492	7.08954	113.235	26.7838	1.98662	-0.0263235	0.654797
TRINITY_DN10879_c1_g1_i1.p2	TFDSIVVIVTVVVFVVVVVVVALPISSAPLRRDSLLLSLPREEPHARPSLSFVPVAASTASLYGTTHNVPSFSLPHTHSRTHARGARTHP	22	Secretome	0.382353	0.588235	0.294118	0.132353	0.5	0.5	0.235294	0.191176	0.0441176	5.41991	12.1052	80.4412	61.4029	1.94868	-0.0348529	0.601315
TRINITY_DN25967_c0_g1_i1.p1	FTPPLIVLFFTSMSLMEAKSDILKECRMKFLHTFQTSCGFWLPVQLVNFLLVPTSLRVTYVSVASFCWVNILCYLKNVSVVEYIE	18	Secretome	0.238806	0.477612	0.343284	0.164179	0.61194	0.38806	0.164179	0.104478	0.0597015	2.09508	8.32599	114.627	50.4194	0.279552	0.239851	0.42861
TRINITY_DN19127_c0_g1_i1.p1	MSGEPAAGTMRFAMYLAIVFAVLNFVNARPFPQFDDGGQEGLSDRDAVYYGFPLFWYRRPFYDDNDEIVNGGQAIDTKRRSSTVSYVNVGAGWGR	28	Secretome	0.268657	0.567164	0.179104	0.179104	0.552239	0.447761	0.268657	0.119403	0.149254	-2.01939	4.57318	49.403	67.7255	2.62716	-0.116269	0.591222
TRINITY_DN11694_c0_g2_i1.p2, TRINITY_DN11694_c0_g2_i2.p2	CMCVCVSYVCVFVSVCAVCALTTGPCNARLHFSVLLQKPSDTLTKLRRFRATKSPSFRGVVSNQQLHRELTGYTLRYNSTGKSKPT	20	Secretome	0.348485	0.515152	0.212121	0.106061	0.424242	0.575758	0.242424	0.212121	0.030303	10.4254	11.8985	69.3939	24.8636	2.52712	-0.203788	0.585863
TRINITY_DN11636_c0_g2_i3.p4	MPISILLGLVVTLASLLLALTTLIILSMPVSIVSVTIFIVVLLLDMSVIISAISNVPIVSFLLLFPSVALVLLSYPVLVISRQNWSVAFFAISGHDSTIPLISLTYAILTVTTPIIS	51	Secretome	0.318182	0.560606	0.484848	0.121212	0.681818	0.318182	0.0454545	0.030303	0.0151515	0.215351	7.53522	155	34.0712	-0.845303	0.509697	0.3919
TRINITY_DN10298_c0_g1_i2.p3, TRINITY_DN10298_c0_g1_i4.p2, TRINITY_DN10298_c0_g1_i5.p2, TRINITY_DN10298_c0_g1_i8.p3	MVVKYDKAPECRRAAVLVATLLFRGLGKDTLTSLGDDLVILYRALKHLRDEDIDPILQLHAQLALEEIDLIVKDFLTKPCKLEKQIFVLDQPW	27	Secretome	0.136364	0.363636	0.393939	0.0909091	0.530303	0.469697	0.348485	0.151515	0.19697	-4.56383	4.5069	135.909	27.8197	1.28985	0.0477273	0.720669
TRINITY_DN5594_c0_g1_i1.p2	RGDRVAALSLSSSPVLSLSLFLLLLFLSSGSTERDAARYLFAAAPKHVFFTSVFVLEERVRGGRRAGRNDAAHTTSVRTSRSPITVRPPRLFTVAR	30	Secretome	0.363636	0.575758	0.30303	0.121212	0.5	0.5	0.30303	0.227273	0.0757576	8.46077	12.3587	68.0303	49.1121	2.90273	-0.195152	0.798504
TRINITY_DN24434_c0_g1_i1.p2	TAAAVAAVAAAASVATATPTKFDVTTKPKRDVSPATSGVIKKEEKPEVDEKREDPAKDDSDDGQIIPWRAQLRKTNSKLNILD	17	Secretome	0.227273	0.545455	0.212121	0.030303	0.363636	0.636364	0.424242	0.212121	0.212121	-0.0122727	6.86053	63.4848	48.4227	3.30106	-0.34303	0.49726
TRINITY_DN27952_c0_g1_i1.p1	MKAFVHVLLAATCLVACAHALPGGRRDSFEDSSDFEDSLDFAMPNFFADTMNRIRQNLFNYFWNIPDFSNIKVPERANTTSTT	18	Secretome	0.261538	0.553846	0.169231	0.169231	0.446154	0.553846	0.261538	0.107692	0.153846	-3.77549	4.36139	46.6154	57.1446	2.74062	-0.100308	0.569646
TRINITY_DN14270_c0_g1_i1.p2	MTIPYDESLIWIVVVGFIVAFILAFGIGANDVANSFGTSVGAGVLTIFHACILATIFEIAGAVLIGYKVSDTMRKGILDVSLYEGHEKELT	26	Secretome	0.384615	0.553846	0.4	0.107692	0.630769	0.369231	0.2	0.0923077	0.107692	-2.56891	4.80951	115.538	9.10769	0.205231	0.302769	0.596776
TRINITY_DN11246_c0_g1_i4.p4, TRINITY_DN11246_c0_g1_i6.p2	MVNLTLAVVPLAVLLAVVLTAMLLATLDVRETSDSREPLLFRLALRAAPVGLCTTHMDCRLLDGDLLTLCTGANRPYLGEHSKYLDQRVG	25	Secretome	0.323077	0.523077	0.307692	0.0769231	0.538462	0.461538	0.292308	0.153846	0.138462	-0.628793	6.49237	97.5385	33.0738	2.04538	-0.0710769	0.59987
TRINITY_DN10367_c0_g1_i1.p7, TRINITY_DN10367_c0_g1_i2.p6, TRINITY_DN10367_c0_g1_i3.p6, TRINITY_DN10367_c0_g1_i4.p7	MWYYGVAFSIEIVAILATTDTYACTIGNLDMIVIQRRGFELQRIAAATEQRPFVQTVDFRGISWRAPSRKIKYSLSKGHCTSRMYHKV	23	Secretome	0.292308	0.430769	0.261538	0.123077	0.507692	0.492308	0.276923	0.215385	0.0615385	8.39695	11.1708	78	51.3662	2.282	-0.129538	0.588509
TRINITY_DN29026_c0_g1_i1.p4	HTSYNMFKLLCFLAFLAFAAAAPAPAPAPAPAPGAIIGAPLVTSYNAPIVSAPLAYSAYSLPTYSAYSAYPALPYAYKSYAAYLA	21	Secretome	0.46875	0.703125	0.453125	0.15625	0.828125	0.171875	0.015625	0.015625	0	0.967799	8.73553	87.5	65.025	-0.643437	0.386562	0.322515
TRINITY_DN2853_c0_g1_i1.p2	MNGYVANVLLILTCTRCYEYERRNNITHSHKLRGDYDYEEVFGALLKKRHIDVSPRDRVAAITGARVIDPVVDVSRTPSRR	17	Secretome	0.21875	0.5	0.28125	0.125	0.453125	0.546875	0.40625	0.25	0.15625	3.70276	9.94562	80.625	69.7141	3.41844	-0.297187	0.760731
TRINITY_DN25520_c0_g1_i1.p2	RVRTPRRLLFISWLCIDSFASYASSKLRHARAWYWRERSSEMNEGTAVDTPLCSDSRSAFQRVTPVLRNLWNADLLPLPLSRVE	20	Secretome	0.3125	0.53125	0.28125	0.109375	0.484375	0.515625	0.265625	0.15625	0.109375	2.19113	9.29633	76.25	59.3203	2.59531	-0.159531	0.695349
TRINITY_DN12021_c7_g1_i1.p1	HIRRGAARQDGLSCVVSFLSLCVVVAHEQPMITDDVTDRTRYILQLTTPARECGSHDDAPPTTTTTTGVNGAQALMTIAPPSHSQPMSR	26	Secretome	0.396825	0.634921	0.206349	0.0634921	0.444444	0.555556	0.222222	0.111111	0.111111	-2.32832	5.43988	54.2857	53.9778	2.32476	-0.0868254	0.554453
TRINITY_DN11560_c0_g1_i1.p2, TRINITY_DN11560_c0_g1_i2.p2, TRINITY_DN11560_c0_g1_i3.p1, TRINITY_DN11560_c0_g1_i4.p2	MVTTLLLLAVLTACAYLYKIMKSNMTHFEKLNVPHEKLFILLGNMAPVFFRRLSIMETIAKLYERFSNTKYFGIYNFM	15	Secretome	0.15873	0.301587	0.253968	0.222222	0.587302	0.412698	0.238095	0.174603	0.0634921	5.4565	10.2037	86.6667	18.0016	0.971429	0.108095	0.696321
TRINITY_DN1933_c0_g1_i1.p1	PRATPRGHLFGDGGVVVVVVVVIVVVVAVVTGRRSAKSPRVDHVIHIGATVTVNQQSSARSRASCGAHTTFADKPARVRSSVASLVDHPSNRREN	32	Secretome	0.396825	0.650794	0.285714	0.0793651	0.396825	0.603175	0.301587	0.238095	0.0634921	7.90955	12.215	63.4921	79.2063	3.31127	-0.281111	0.465614
TRINITY_DN9989_c0_g2_i1.p1	SSSPRRMIRFAYLACLSFSLLLTGLPLTTAGGTGMSKLVALDFEVFGIVQGVFFRKYTQKRGQELGLTGWCRNTPDGTVAGHLQGEKRQVEEM	30	Secretome	0.31746	0.47619	0.222222	0.111111	0.555556	0.444444	0.253968	0.142857	0.111111	1.19193	8.51776	67.9365	30.0444	1.60016	-0.00444444	0.469667
TRINITY_DN22322_c0_g1_i1.p2	HSYLPESVFLALFSLRVQASLPGECWGPNRASELNAKFPDVRMWRSLLLIQETTLSPKFRTRHGRYAVCPTNALTFAAVASKTG	22	Secretome	0.370968	0.548387	0.274194	0.112903	0.548387	0.451613	0.225806	0.16129	0.0645161	5.15812	10.6135	69.3548	45.4742	1.82419	-0.0487097	0.521444
TRINITY_DN11986_c2_g1_i4.p4, TRINITY_DN11986_c2_g1_i6.p5, TRINITY_DN11986_c2_g1_i7.p6	MRKSIFIILLVWAFMVHQGLCGKLKKIAQQPSNTLEDYTAYRHISIIHFNVPEHLIAVTFKSVGLLILSSTTTFLLPDREAYM	21	Secretome	0.274194	0.435484	0.33871	0.145161	0.532258	0.467742	0.225806	0.145161	0.0806452	1.69899	9.00946	108.548	39.3177	0.962581	0.129839	0.554642
TRINITY_DN7085_c0_g3_i1.p1	MVMTRSVVSCLLVLLFSLTSLSDVNSYPSDFLEDRDDLEQQLGNLWPFFGQLTEENDYAPRRDEALQKIQEILGIRSQSENLAHRKVP	26	Secretome	0.16129	0.387097	0.241935	0.112903	0.451613	0.548387	0.33871	0.129032	0.209677	-5.77221	4.24054	78.7097	83.2855	2.88516	-0.198065	0.619347
TRINITY_DN1714_c0_g1_i1.p1	SPSDSTSHNSHVFIFIFILNTMSSSENMSVTNETTPANMKTIYLKRDLIHKLTASGVVATHDGFRFITVYLCGNDAKNDELQHIDH	24	Secretome	0.290323	0.532258	0.274194	0.129032	0.451613	0.548387	0.290323	0.16129	0.129032	-1.08823	6.50299	81.7742	37.4339	1.9271	-0.0220968	0.49456
TRINITY_DN6885_c0_g1_i2.p1	SQVIPVLAATAIIVFARFGKYEWNSQDYIESTLLSVKCQFDERSRMSSCRDQDYRKQCWDMCNFERNKKSGRDLNVET	16	Secretome	0.241935	0.435484	0.0967742	0.129032	0.354839	0.645161	0.370968	0.193548	0.177419	0.861134	7.90363	34.5161	58.1452	3.92871	-0.420968	0.588397
TRINITY_DN23766_c0_g1_i1.p1	VLTFAVLLLAAFLANTCVQILRHHGYIYTTSSFERISGYTFMRLANQPAPPGYSSTPERFMSHTSFLLGQRVIRPNAD	16	Secretome	0.322581	0.483871	0.209677	0.177419	0.532258	0.467742	0.193548	0.145161	0.0483871	3.66611	9.69379	64.5161	38.0306	1.91	-0.0114516	0.62225
TRINITY_DN5697_c0_g2_i1.p1	MLQYLLTFLCVASYCMASDQDQNYINFLQGQSACDDENLSAAQRFLCMYSNGFTPALQNIYITGPLQWRMHKLTQVLD	17	Secretome	0.262295	0.47541	0.245902	0.131148	0.508197	0.491803	0.163934	0.0655738	0.0983607	-2.84248	4.29083	75.2459	69.2656	1.76852	0.000819672	0.516095
TRINITY_DN5697_c0_g1_i1.p1	MLQYLLTLLCVASYCVASDQDQNYINFLQGQSACDDENLSAAQRFLCMYSNGFTPALQNIYITGPLQWRMHKLTQVLD	17	Secretome	0.262295	0.47541	0.245902	0.131148	0.508197	0.491803	0.163934	0.0655738	0.0983607	-2.84248	4.29083	75.2459	69.2656	1.76852	0.000819672	0.516095
TRINITY_DN7379_c0_g2_i1.p1	MRPHLLVLFFFLSVSSAEQRHVKSDEEKCHEEHPTLLYYFSWADYTVLAMMLIISSLIGTFYGFFAKKQETSQDFLLG	17	Secretome	0.262295	0.360656	0.245902	0.213115	0.52459	0.47541	0.278689	0.131148	0.147541	-3.32789	4.9278	78.3607	46.1592	1.21049	0.0981967	0.421112
TRINITY_DN22228_c0_g1_i1.p1	MVFFFVFFFQLIVTSIQAIGIPGAGTCGIITAIEQFNSTAKGIFVGLLILFIAICFILAAGGDLLLLTKIHRIYRTSDASVTKAQQEFATTFLRNEHVQNAASNVAATAVRTQMANATQPRY	61	Secretome	0.360656	0.540984	0.344262	0.0983607	0.459016	0.540984	0.213115	0.147541	0.0655738	3.45858	10.4357	80.1639	18.8213	2.18738	-0.0872131	0.758216
TRINITY_DN9193_c0_g1_i2.p6, TRINITY_DN9193_c0_g1_i4.p5	MHGVSLTLIVVTLLIVARYRGRGLKNPTNSARVTDNVTVKPQISDRRSSISIFESRSSPSSDCLPLSAITYIAIGTLFVISDK	23	Secretome	0.366667	0.616667	0.3	0.05	0.45	0.55	0.2	0.116667	0.0833333	1.94839	9.36688	95.8333	57.1867	1.88967	-0.00983333	0.458865
TRINITY_DN12021_c4_g4_i1.p8	MLSRCCELGIYTSAVPWCLSILIIAVCVCVCVCISSNNARHPHDYIEVFPTTFPSETSSCSTLAAFRCARRAAATIALLILAQQRTSIVTY	31	Secretome	0.433333	0.583333	0.35	0.116667	0.533333	0.466667	0.166667	0.116667	0.05	2.36615	8.51129	88	59.7733	1.45367	0.0763333	0.746991
TRINITY_DN710_c0_g2_i1.p1	RRVTMLTSSLMVLVVSASTDHRKDTVMLECSNTTFCVQQGKRENQRNQNELTSVTGICAILLCLKCAYLSKKFVDNL	17	Secretome	0.316667	0.516667	0.25	0.0666667	0.433333	0.566667	0.25	0.15	0.1	2.06744	8.21295	81.1667	19.0633	2.12717	-0.121667	0.570917
TRINITY_DN9090_c0_g2_i1.p1	SLSLSLSLSLSLSLFLSLYDAQQSAYNHSLVVYLIIYKDTSHRAAIPPLYSQSVLDIDRLKFVLTTMVDKLIIETNSNRRV	21	Secretome	0.216667	0.466667	0.366667	0.116667	0.5	0.5	0.233333	0.15	0.0833333	2.45717	9.57697	118.5	36.2267	1.60267	0.0203333	0.483629
TRINITY_DN27229_c0_g1_i1.p2	VTAVVIVAVAIAVVVVEFITLLDVLDSELRVFESTSKRGLLVSLCPSDDLDFLLWFELDECERLDAAWPSLSPRLL	16	Secretome	0.233333	0.45	0.35	0.1	0.55	0.45	0.3	0.0833333	0.216667	-8.07248	3.83722	121.833	52.4017	1.35883	0.0973333	0.631264
TRINITY_DN6640_c0_g3_i1.p1	LVPFLVTAILCFAGYDDMNTVRRTEETECIFESNFPVNFHVFSDAEEIVGSGVHATSLENYYFVDEKASNKDRKS	16	Secretome	0.271186	0.542373	0.20339	0.152542	0.40678	0.59322	0.338983	0.135593	0.20339	-5.56309	4.36005	54.4068	50.4915	2.70186	-0.117797	0.427985
TRINITY_DN11448_c1_g3_i1.p1, TRINITY_DN11448_c1_g3_i2.p5, TRINITY_DN11448_c1_g3_i3.p4	MCTCMCVYVYICVCSNLVSTVKATFLLMQFNPQNKRGYHFRYNSALQNEKPNIVNIHHIYNIKRQFNISGVQTNSFLQRGSQ	23	Secretome	0.169492	0.389831	0.20339	0.186441	0.440678	0.559322	0.186441	0.169492	0.0169492	6.69504	11.1516	71.0169	70.8729	2.38271	-0.125085	0.582281
TRINITY_DN17928_c0_g1_i1.p2	MKVLSILLVILVTCDQIANGYRILGLFPLHGPSHWVMMQPLMKGLAQRGHQVDVVSHFPQKKPIPNYTDQPSRQSAHYS	20	Secretome	0.20339	0.440678	0.220339	0.186441	0.559322	0.440678	0.220339	0.186441	0.0338983	5.17588	10.4461	69.322	35.9475	1.50339	-0.00762712	0.535377
TRINITY_DN11590_c1_g1_i1.p4	MQYAFPSERTRSFLLSLTLLFLFSLKRNRVWTFRVVFVKSRATKDAILPSVLDCDNLKGASKRGSLNRSIDLYQFRDEFCTFPLPSSSLSS	32	Secretome	0.322034	0.559322	0.271186	0.101695	0.491525	0.508475	0.254237	0.152542	0.101695	2.91837	9.42645	84.2373	58.8068	2.03559	-0.0632203	0.459963
TRINITY_DN12419_c0_g1_i1.p1	MRNLIVMAMAWLKIVFCYILCTEIVFSKEYRDDSEDDFDFYEDLSEDRVGNSHKRRIGMVPGDFYEKTESQRNVYP	17	Secretome	0.186441	0.457627	0.152542	0.169492	0.423729	0.576271	0.40678	0.152542	0.254237	-6.80381	4.19586	52.7119	78.2376	3.31983	-0.238814	0.628072
TRINITY_DN11680_c12_g2_i3.p5, TRINITY_DN11680_c12_g2_i4.p6	MRYAACKVFLYIFLYAPRASSSPCNCNRTFTTSTGFVKKPAPTAANAPIANSTPGLTNKQSLRNGFSVTTRGNSRENVAE	21	Secretome	0.457627	0.728814	0.20339	0.0508475	0.440678	0.559322	0.152542	0.118644	0.0338983	4.91661	11.025	44.7458	38.8678	2.35831	-0.128644	0.592377
TRINITY_DN11958_c0_g2_i7.p1	NVVFIFIAVLIKRVSFKIQVSQPAVTDDSYLRTDVKPPKLGKDKSVSFEKSVSFSDEPPDMNSPKQHSPQHAGNG	16	Secretome	0.271186	0.610169	0.169492	0.0847458	0.40678	0.59322	0.305085	0.169492	0.135593	0.461771	7.69781	47.7966	42.6085	2.55322	-0.198136	0.447043
TRINITY_DN18675_c0_g1_i1.p1	THFSHLQISFLVSLLCLVLKYDNCARQQAMAEQKCMITHMPHHVQQKLCKTRPPYRQGKRLTSVKVALGTSLFTQLMTNHSIC	24	Secretome	0.305085	0.423729	0.237288	0.101695	0.474576	0.525424	0.237288	0.220339	0.0169492	8.84461	10.9808	67.7966	39.8475	1.90102	-0.127966	0.763107
TRINITY_DN11654_c1_g1_i1.p1	FSVVSSLVIVFSLVLLGEHELERVLVTSRCSVGCVEDVIVLTGDRKAITSFTYPSTSGFESDDSLLILRICACDCTSMLLSYTQKNMYCIHKLVPGLEVLPVAIPFCERVTRWYGRVVFRYGLKERSLAHQENSA	77	Secretome	0.22807	0.421053	0.315789	0.157895	0.596491	0.403509	0.245614	0.175439	0.0701754	4.39646	9.63593	97.3684	41.3737	1.37018	0.0168421	0.843095
TRINITY_DN14098_c0_g1_i1.p1	FTHIFLFVIVFLYSIAGAMIFVTVEGTHEEILHFNIRKERNETLNEIRELCDDSVLASDMELWKGRAANRLMKYE	17	Secretome	0.206897	0.37931	0.293103	0.103448	0.465517	0.534483	0.37931	0.172414	0.206897	-3.56184	4.76202	89.1379	38.3586	2.45121	-0.115862	0.671749
TRINITY_DN6897_c0_g1_i1.p6, TRINITY_DN6897_c0_g1_i2.p5, TRINITY_DN6897_c0_g1_i3.p5, TRINITY_DN6897_c0_g1_i4.p6	HVHARMYVRGARTYVCVCVCVCSWNAVTLGRGFPVENLAQATRERVGNVGDERPKREVPISRSRTARASPVNERGVTRLAVVAATRSR	30	Secretome	0.327586	0.603448	0.310345	0.0172414	0.465517	0.534483	0.327586	0.224138	0.103448	6.98278	12.3578	72.2414	55.9586	3.62431	-0.353448	0.559264
TRINITY_DN27606_c0_g1_i1.p1	LTAGATISIVRLLPLVLVLATSWARDPIFEEVQPVIFDYIQTDYRLPPSGVLPINYEITLQPYFENAPKGKEFSFNRTVNIT	24	Secretome	0.155172	0.465517	0.241379	0.155172	0.551724	0.448276	0.224138	0.0862069	0.137931	-3.01894	4.28986	82.2414	53.5155	1.68724	0.0339655	0.537319
TRINITY_DN11624_c0_g2_i1.p2	MITSVPFLVATFVVYWLLPEMRNIHGLTLRGYVGCLSVAYVMLMMVQLMPQDWLSYDGCIAIGISTECDFFCLLIVYCAVNAKR	26	Secretome	0.310345	0.5	0.37931	0.12069	0.741379	0.258621	0.12069	0.0517241	0.0689655	-1.17707	4.49908	117.586	49.6397	-0.282586	0.346897	0.346045
TRINITY_DN6458_c0_g1_i1.p1	MKLLVSLLALSCAIAYASADLSGDQAPPQSTGPVLPHTPRFPREADPQNSITFQGSQPLSGPHRQPTWDLNFNRN	17	Secretome	0.293103	0.62069	0.155172	0.103448	0.465517	0.534483	0.189655	0.103448	0.0862069	-0.53918	6.50616	43.7931	44.7121	2.6219	-0.15	0.602025
TRINITY_DN11233_c0_g2_i3.p2	MLLVNCALLLNLLFAWSVFGGPEEEQGVKYADKCEVCKVVAKELETRLDETGKTHDVLELGYSVDDIVPKKKKDYKKS	20	Secretome	0.224138	0.482759	0.241379	0.0689655	0.431034	0.568966	0.465517	0.224138	0.241379	-1.83447	5.13129	72.069	21.4552	2.50138	-0.24431	0.560609
TRINITY_DN12316_c0_g1_i1.p1	MLRTIVLLLLYVFCDIALAAHCGKVWLTVSSLWRPIPSYDKMVDTELEVNWELDCPEEAGYPDIIKVFTADPAHNKT	19	Secretome	0.258621	0.551724	0.275862	0.137931	0.551724	0.448276	0.293103	0.12069	0.172414	-4.59688	4.39825	78.9655	42.6345	1.37052	0.0577586	0.605275
TRINITY_DN9409_c0_g2_i1.p5	MRFATSKMLPCLPWRRIVVLVALWRAAYSERWESGLRKRYDGYGEDWMFMPDGNGQPQVAVLKVQDSETRGILDGSEIVYMIYTRYL	29	Secretome	0.224138	0.431034	0.206897	0.137931	0.551724	0.448276	0.293103	0.12069	0.172414	-3.01815	4.40143	68.7931	61.6034	2.22362	-0.0839655	0.537092
TRINITY_DN15728_c0_g1_i1.p1	AHDSEMRLHSTFGLILICCYALAIETNGYPRQDTYTKFEDVLESFRDIIKTGNATLGLPPLDPFCSEKIPIYIDLKDMIKLDAIL	28	Secretome	0.192982	0.438596	0.298246	0.105263	0.561404	0.438596	0.298246	0.122807	0.175439	-3.04861	4.36285	104.386	26.0193	1.36404	0.0521053	0.780897
TRINITY_DN5523_c0_g1_i1.p1	DEQMALSIFQLILTYAGLGQNGDTVRRVEDEHVNLIQTVMERCIRKENLLGELYLQVIKQTTDHPDPNSRVNL	16	Secretome	0.175439	0.473684	0.280702	0.0526316	0.438596	0.561404	0.315789	0.157895	0.157895	-1.56592	5.61542	98.9474	23.9386	2.67193	-0.17614	0.71448
TRINITY_DN6825_c0_g3_i1.p1	IIVVVVVAIVVVFIALPRHSRDSARGNGQWCITGSCPLSCEEDSRSSDNPGRDDQHVKRISLSMATEPRLYS	15	Secretome	0.368421	0.578947	0.157895	0.0701754	0.403509	0.596491	0.315789	0.175439	0.140351	0.371207	7.3476	49.6491	68.9825	3.46526	-0.308596	0.730788
TRINITY_DN14129_c0_g1_i1.p1	LYTPGKRKERSLLLLLLLLSIRQSYVIIICTSLASELSAYFNRQYFTPRHVDDRMIDGRDRNEISVPSIREKRARDRARLDEA	26	Secretome	0.245614	0.45614	0.280702	0.0877193	0.438596	0.561404	0.385965	0.210526	0.175439	1.19351	8.5097	80.5263	34.4509	3.65386	-0.310526	0.489014
TRINITY_DN11640_c2_g2_i1.p3	MLSGGLILTICGFGLFIKYGMQAFDTRNVPLVLILFIKSYLFISVATVPVREIALALFTRISIPPNLSTALFTALSTCASSRTSTMQGKALPPAASTETSHFSQ	47	Secretome	0.473684	0.614035	0.333333	0.0701754	0.526316	0.473684	0.122807	0.0877193	0.0350877	2.18784	9.8244	85.7895	41.8561	1.00211	0.135614	0.396159
TRINITY_DN21698_c0_g1_i1.p3	SLTLVLPLSVCIVDTVTSAWYVRPDAKDSTTLYFRSFSRRGFREADFRHVTTRRASGRYCLLSFVSFRRVLFSIAR	19	Secretome	0.315789	0.45614	0.22807	0.210526	0.491228	0.508772	0.315789	0.245614	0.0701754	9.18656	12.04	61.5789	56.1386	3.19947	-0.235965	0.808466
TRINITY_DN23634_c0_g1_i1.p1	SVGPVAGGILALVLILGIILFCYRLRSVHSGLEHQCLHLHTSPDTLRMTHIEGDPEPTELDQIKNNLDCLARDNIAPVSPYRVSTNY	30	Secretome	0.245614	0.526316	0.245614	0.105263	0.45614	0.54386	0.298246	0.140351	0.157895	-4.11716	4.87946	82.1053	59.5439	2.33456	-0.0964912	0.648413
TRINITY_DN10855_c0_g1_i1.p7, TRINITY_DN10855_c0_g1_i2.p7	FFFFLLVVSLSGGGLTVLQSNPPPFANAATRLHDKFIVSQSVQSRSTVQRWPGKTPLREVKQTNYTLNPSSL	16	Secretome	0.285714	0.571429	0.25	0.0892857	0.446429	0.553571	0.178571	0.142857	0.0357143	5.21692	11.5971	73.0357	78.7018	2.19982	-0.124107	0.613253
TRINITY_DN11784_c1_g1_i1.p12, TRINITY_DN11784_c1_g1_i2.p13, TRINITY_DN11784_c1_g1_i3.p13, TRINITY_DN11784_c1_g1_i4.p13, TRINITY_DN11784_c1_g1_i5.p7, TRINITY_DN11784_c1_g1_i6.p7, TRINITY_DN11784_c1_g1_i8.p12, TRINITY_DN11784_c1_g1_i9.p13	GRMSIAAKATFSLCCVVSIGIIGYVHYKQSYDRQQLHLGVVRDIERRERRKAENAYILQQQIELAKELRREHTVGENDM	23	Secretome	0.125	0.285714	0.267857	0.125	0.392857	0.607143	0.428571	0.25	0.178571	1.70416	8.95929	81.7857	99.8982	3.78018	-0.400893	0.867448
TRINITY_DN10144_c0_g2_i1.p1	HTVLFVAVLILLIFGIIAMIWHGKIMTLVYASLGALVFSMYLIYDTQMMIGGKHKYSISPEEYIFAALSLYLDV	18	Secretome	0.272727	0.381818	0.363636	0.2	0.690909	0.309091	0.163636	0.0909091	0.0727273	-0.544735	6.50385	115.273	36.0836	-0.349455	0.369818	0.312244
TRINITY_DN7378_c0_g3_i1.p3	MELIRALVLLFGLVHSSQPQHLEVVYQWKYLNWVWPNIQLTGKNYTFGNSFTQDVDIDRQGRVFVTSPPWLEGVP	19	Secretome	0.178571	0.5	0.232143	0.196429	0.553571	0.446429	0.178571	0.0892857	0.0892857	-0.781661	5.63263	78.0357	25.4929	1.38071	0.0710714	0.615142
TRINITY_DN11934_c0_g2_i1.p2, TRINITY_DN11934_c0_g2_i1.p3, TRINITY_DN11934_c0_g5_i1.p2	MFNPLNVVILLYAVFTSLNLPETPITNDEMEVKGKIETILQQMYENKYKIEKEESFDFQNSFDFMLAILFENCNI	19	Secretome	0.142857	0.339286	0.214286	0.125	0.464286	0.535714	0.303571	0.0892857	0.214286	-7.04344	3.94891	76.6071	64.3518	1.79625	-0.00357143	0.527313
TRINITY_DN7923_c0_g1_i1.p2	MHISTSFVLITVCLLVHSTVGITEMINYDSVYFPDQADYIKLATKCPDNLILWPQNRQCYKEGDQGPCNVDKERDRL	21	Secretome	0.178571	0.482143	0.214286	0.107143	0.5	0.5	0.303571	0.125	0.178571	-3.11056	4.36285	69.6429	25.5268	2.53232	-0.174286	0.570475
TRINITY_DN11207_c2_g1_i1.p7	MQRTYTTVSLALPLLLLLLLLSSSSSSMTRVALFLPSSTCSIHVYFIDRHEHISSSRARVSPSVFSTKYPPYEEVSNVGTFR	26	Secretome	0.339286	0.553571	0.232143	0.178571	0.482143	0.517857	0.232143	0.160714	0.0714286	2.66801	9.20734	69.4643	59.9679	1.94768	-0.000357143	0.351331
TRINITY_DN12056_c3_g7_i1.p2	MRDEILLLFLYLSFFLLQQWRYKQTWGSSQIDAFDRVAIILTSSRIHSYASFSLLARANPYPPSSIGIIIGVRIL	19	Secretome	0.339286	0.482143	0.357143	0.142857	0.589286	0.410714	0.160714	0.125	0.0357143	4.21518	10.7485	109.821	46.5768	1.1	0.141964	0.522534
TRINITY_DN10251_c0_g1_i1.p7, TRINITY_DN10251_c0_g1_i2.p6, TRINITY_DN10251_c0_g1_i3.p6	MFSSDRQRGKAILILTFVLFLYYTVWVIGLPFIDDDRLRSLFYSYDLALVVPATAGLIFVGGLVLFTVYHVRPYLSACKTEKVE	29	Secretome	0.254545	0.509091	0.4	0.163636	0.672727	0.327273	0.218182	0.109091	0.109091	-0.812318	5.66278	122.182	59.2002	0.396909	0.244909	0.412879
TRINITY_DN12035_c0_g2_i4.p3, TRINITY_DN12035_c0_g2_i7.p2	MGGLTITVAALLTSGIGGGGDGPPRLSASTLSHSFALAPLSLSPVVTLLRLTRVSLSHSHSFSLALSLVTFATVS	20	Secretome	0.436364	0.618182	0.4	0.109091	0.545455	0.454545	0.127273	0.109091	0.0181818	2.69744	12.1992	120.545	29.6	0.478909	0.244909	0.499532
TRINITY_DN15738_c0_g1_i1.p1	MKAAVITLSGLIAVNVVCCDMENARQRFRQGYETCARKIGVPSNEARIDTVLCAAVESGEILFSNGAYSPEKA	18	Secretome	0.363636	0.545455	0.272727	0.0727273	0.527273	0.472727	0.272727	0.127273	0.145455	-1.10885	4.92377	64	36.1436	2.34036	-0.115273	0.619063
TRINITY_DN10879_c0_g2_i1.p4	MKVPGDDRPVIILLPLISRCACYRSVGSRRREIYLYDIDILSKLHILENADAQTHILYIYIGCWIRDTCGVVESSTK	22	Secretome	0.272727	0.418182	0.327273	0.145455	0.527273	0.472727	0.290909	0.163636	0.127273	0.397739	7.40997	111.636	77.3	1.82745	1.41301e-17	0.483923
TRINITY_DN20394_c0_g1_i1.p2	MLRLELLGLLLLACTQILTEHYHESQSQYGHHRRSKEIILTREVRVKEGRLRGKVVQPRTIHNLQLVDVFIGIP	19	Secretome	0.163636	0.345455	0.272727	0.145455	0.436364	0.563636	0.381818	0.272727	0.109091	5.18216	10.6899	95.4545	67.8218	2.84218	-0.220727	0.394212
TRINITY_DN11972_c3_g5_i12.p3, TRINITY_DN11972_c3_g5_i5.p4	MNKQLAIRVVLLLRILLKSPKRIPSRMISMWLYFSGCVSSRVRPHVRNTQHLMTEFSVEARVGPGPRSPGDISSFPD	22	Secretome	0.309091	0.563636	0.2	0.127273	0.545455	0.454545	0.218182	0.145455	0.0727273	2.42904	9.4975	63.6364	48.68	1.96345	-0.0152727	0.582978
TRINITY_DN7326_c0_g2_i1.p1	MYSMLNLFVIVINLSLLAAQNVISPSTPPSTRPTTPVPTPDPNRFFRKPEKKTAGGDFKIQFTSWLFTGCWETK	19	Secretome	0.327273	0.6	0.109091	0.127273	0.472727	0.527273	0.218182	0.145455	0.0727273	3.94854	10.6161	33.6364	39.4673	2.11545	-0.105818	0.770599
TRINITY_DN11422_c0_g1_i1.p1	CTYYALLTPISIVCAFSTLNKTRMHLEYLNAQLGGSHMETVSFLSAIADNYSALNYSDNSQAILGSALP	15	Secretome	0.37037	0.537037	0.314815	0.12963	0.518519	0.481481	0.148148	0.0740741	0.0740741	-1.54204	5.43524	88.7037	36.2204	1.16444	0.124815	0.355331
TRINITY_DN29254_c0_g1_i1.p2	KSCSLFLLFCVLLPGVVRPFTSGEGEDAAEEEDSYLEEDDVPSATIASDTELISEGGGYLPVFLTEPVNSFVV	19	Secretome	0.351852	0.611111	0.277778	0.0925926	0.518519	0.481481	0.277778	0	0.277778	-15.0092	2.80853	77.5926	71.7148	1.45741	0.143889	0.368241
TRINITY_DN9869_c0_g3_i1.p6, TRINITY_DN9869_c0_g3_i2.p6	RSGVFLGSTLYCVVSAVRAIARPPSDISTSRGSFEGPQSEVDSVVGRPSGPSTMSRSTTCAVCRMSRSAK	16	Secretome	0.481481	0.703704	0.203704	0.0185185	0.462963	0.537037	0.222222	0.148148	0.0740741	3.91851	11.1642	48.7037	87.3722	2.71093	-0.175741	0.778823
TRINITY_DN20070_c0_g1_i1.p1	IYARRGLAKCIDSACFLSLALVSLAHSPPASLASPSTHSQRLFRRATVNSAVQIAKVATTVRSVITYVTRAGSQGAARQGEGSDSA	33	Secretome	0.490566	0.660377	0.320755	0.0566038	0.45283	0.54717	0.188679	0.150943	0.0377358	5.21723	12.2136	70	49.1415	2.38868	-0.111132	0.709607
TRINITY_DN19648_c0_g1_i1.p3	STLLLACVADIVLPEYCLFCQTTSREFAAPQLQPRTCLFSKTLLVHAISSMVVMEFPSSSVQKCEEPVRL	17	Secretome	0.320755	0.490566	0.283019	0.0943396	0.528302	0.471698	0.188679	0.113208	0.0754717	1.12889	8.06036	84.5283	62.8755	1.19755	0.0675472	0.50928
TRINITY_DN11893_c2_g2_i4.p7, TRINITY_DN11893_c2_g2_i5.p6, TRINITY_DN11893_c2_g2_i6.p3	CALPISLMAHCCVCVAVLSFRSCLCALGSTRVSFAGESGDHFLGTTSARVVVSACARRTSPRRVTSSFMSSPLASPC	25	Secretome	0.538462	0.711538	0.269231	0.0769231	0.519231	0.480769	0.173077	0.134615	0.0384615	4.15687	11.8018	61.9231	75.5904	1.85635	-0.00153846	0.559356
TRINITY_DN10076_c1_g1_i1.p2	LSLSLFLFSLLMIVTVRSERRCGNDVGDDNHDDYTATSTTTTTATMVTTTERRWGPFNGDARDTASTTRL	18	Secretome	0.480769	0.730769	0.134615	0.0769231	0.326923	0.673077	0.307692	0.134615	0.173077	-2.80725	4.52057	26.3462	35.9558	3.82192	-0.304423	0.501388
TRINITY_DN11247_c0_g1_i1.p5, TRINITY_DN11247_c0_g1_i3.p5, TRINITY_DN11247_c0_g1_i4.p4, TRINITY_DN11247_c0_g1_i5.p4, TRINITY_DN11247_c0_g1_i6.p5, TRINITY_DN11247_c0_g2_i1.p1	MCRILFYIILFPVTLFDVDCPKILSARQTYKLHSKVHNKITATICRLFGEKKSPIGYRNTQYEFFAITGDSL	20	Secretome	0.307692	0.423077	0.25	0.153846	0.480769	0.519231	0.269231	0.211538	0.0576923	6.42571	10.4659	78.8462	20.3692	1.81077	-0.0692308	0.652051
TRINITY_DN11747_c2_g5_i1.p3, TRINITY_DN11747_c2_g5_i7.p5, TRINITY_DN11747_c2_g5_i8.p3	MILQVTARPERFVAVLAAVVLLAGVDTSVNDQRVFPSELFGAVLALVLLVLRVNARHVILEVAPLPEMPPAHLAFVRLVATMKSFVHLCALTRERELELTIGIRMKN	55	Secretome	0.211538	0.403846	0.403846	0.0961538	0.615385	0.384615	0.288462	0.192308	0.0961538	2.67195	9.66742	120	40.5577	1.01692	0.0963462	0.501466
TRINITY_DN9250_c0_g2_i1.p1	MKLLGLWLTFAVILVMAIVHTNVQAEAVANANGDADANNHIHKVRKHHVSRFERLGKTHHKTHHTWLRKNKGETAKY	25	Secretome	0.269231	0.461538	0.230769	0.211538	0.346154	0.653846	0.461538	0.365385	0.0961538	7.90136	10.9321	50.7692	28.8615	3.36212	-0.345385	0.664655
TRINITY_DN10602_c1_g3_i1.p3	MLFTLFLSLSFFVFASLRVDSPPRAYLLGILGRFFRQSRLRLPLPVRDRESSSQIPEITKETVSSPL	15	Secretome	0.25	0.461538	0.288462	0.0576923	0.5	0.5	0.269231	0.173077	0.0961538	3.98028	11.7171	101.154	89.7846	2.50865	-0.157692	0.719383
TRINITY_DN28731_c0_g1_i1.p2	MPTTGRCLVLYLVLMPGVCLAKDAHIVGRWADKLGTELWELANEVGRPEELLERYKSMNTRVEDKSGEELVSI	21	Secretome	0.230769	0.423077	0.288462	0.0769231	0.461538	0.538462	0.403846	0.173077	0.230769	-3.7716	4.54913	88.0769	38.7019	2.51981	-0.158077	0.681464
TRINITY_DN1293_c0_g2_i1.p2	RRLARPFFVCFVCLSSYCSLFALFREGQTIRVVQSACYVLRRILQLNRERVSALVLARRSDDLRIDENLG	18	Secretome	0.230769	0.423077	0.403846	0.0576923	0.519231	0.480769	0.288462	0.173077	0.115385	2.95057	10.8021	125.577	74.5692	2.52846	-0.136923	0.767765
TRINITY_DN12005_c5_g2_i1.p2	MGKLNSPFLIITLVVVFAVVHPGKSLKCYVCNSKDDPSCEKALSKELQEECPNRTTPPEESETSPTDLTPTDLTPT	25	Secretome	0.352941	0.627451	0.137255	0.0196078	0.372549	0.627451	0.313725	0.0980392	0.215686	-6.13617	3.99347	45.8824	77.0059	2.75725	-0.230588	0.46562
TRINITY_DN12094_c0_g1_i2.p3, TRINITY_DN12094_c0_g1_i6.p3	MPALSLIVFFFVEPRLPALLPPLEQTKRVLTIRRTITDRRESIVNDGSVAPAFMRNVSNMHEDIVCLNE	18	Secretome	0.215686	0.509804	0.313725	0.0392157	0.470588	0.529412	0.294118	0.156863	0.137255	0.192727	7.36456	101.176	76.2353	2.50412	-0.125294	0.637971
TRINITY_DN11912_c0_g2_i8.p4	MCCVLFTLVDLLGSMYFMGLTIDISSTIMVLLCAGLAVDYAAHIGLEFIRSSGTKQGALPRITRIKLQGSRIFFIVAMITLRLIIKETFTT	41	Secretome	0.32	0.36	0.36	0.1	0.56	0.44	0.22	0.18	0.04	6.21817	12.3533	121	43.106	0.997	0.1306	0.608163
TRINITY_DN12001_c7_g8_i1.p2	MKFLIYGLLIILLIAAVYATPIAQNAAQPDATLPNAQQAQEGLGLAQGILEQIKDAIGRLDKINPKSGS	19	Secretome	0.34	0.54	0.36	0	0.54	0.46	0.18	0.08	0.1	-1.01969	4.63629	94	24.036	1.4722	0.0016	0.696157
TRINITY_DN20378_c0_g1_i1.p3	MMIMVMMLAMMMIIGRMLLPPPLSAGTGILDRLLADLAPSYHSHATYFFLKHIPMWIAPHFLSVS	15	Secretome	0.28	0.46	0.36	0.2	0.68	0.32	0.18	0.14	0.04	1.93674	9.15485	109.4	33.864	0.0782	0.2952	0.546879
TRINITY_DN12752_c0_g1_i1.p1	RFVTMLIHITVFGALCCSLIAAEAPIQTVKPTNVLGSSEPHTSFSFIRPGLTQTSFAFSGPNSHQSFSSSIGNP	24	Secretome	0.42	0.64	0.16	0.14	0.46	0.54	0.1	0.08	0.02	1.4575	9.69904	52.6	31.32	1.4048	0.0988	0.394098
TRINITY_DN2536_c0_g1_i1.p2	ALRSRYCTFLLVLLFLTHVRFKRIEFGTTERGSPLTRAAPADSPTLIKCEIIGDHRPECAESPFRILASQ	21	Secretome	0.367347	0.510204	0.265306	0.0612245	0.510204	0.489796	0.306122	0.163265	0.142857	0.162382	7.25909	73.8776	97.2082	2.27592	-0.104898	0.549606
TRINITY_DN5240_c0_g1_i1.p1	MAPVLLFLVVLFLDQCTGHIIDIGSVWEIQCPQGCTCEIQKFSDLPLHQWTDTYRDKDQDVSFGHDI	18	Secretome	0.244898	0.469388	0.204082	0.163265	0.469388	0.530612	0.306122	0.122449	0.183673	-5.38835	4.28204	75.5102	36.1429	1.95286	-0.00163265	0.49969
TRINITY_DN11610_c0_g1_i1.p6	MDSPPLFATLLACFLVLPFSRDPFFFISPDPLIVFVVRVSINRCVSPQLERRAVLRNVHGLATKSSLSS	20	Secretome	0.244898	0.55102	0.346939	0.102041	0.55102	0.44898	0.22449	0.163265	0.0612245	4.18816	11.8434	109.184	54.6653	1.70959	0.0185714	0.662019
TRINITY_DN8181_c0_g1_i1.p5	MIIIMIIVTLCSGNNTETIQQRQQTLPQMVGSVCYFDVVVVVGGGGGGNTRRGFVVQFENHTIH	15	Secretome	0.306122	0.571429	0.244898	0.122449	0.55102	0.44898	0.163265	0.102041	0.0612245	0.428252	7.52167	77.1429	50.9571	1.3902	0.0897959	0.421051
TRINITY_DN2739_c0_g2_i1.p4	MRKHGNNECSLDVLITLVCCIGEQVSAASSRRLMFKDVDGIFDRDLIAPRDIAISNRCRCNVNARDMLVETPVPLH	27	Secretome	0.22449	0.55102	0.326531	0.0612245	0.530612	0.469388	0.326531	0.183673	0.142857	1.16068	8.24127	95.5102	32.7122	2.64388	-0.143673	0.643834
TRINITY_DN11777_c0_g2_i19.p9, TRINITY_DN11777_c0_g2_i29.p10, TRINITY_DN11777_c0_g2_i39.p10, TRINITY_DN11777_c0_g2_i46.p10, TRINITY_DN11777_c0_g2_i48.p10, TRINITY_DN11777_c0_g2_i49.p9, TRINITY_DN11777_c0_g2_i50.p10, TRINITY_DN11777_c0_g2_i56.p9, TRINITY_DN11777_c0_g2_i57.p11, TRINITY_DN11777_c0_g2_i6.p10, TRINITY_DN11777_c0_g2_i61.p9, TRINITY_DN11777_c0_g2_i65.p11	MTKMCVADLIILTLLTRPPPDESVLVKRHPVVTIMGHVDHGKTTLLDTLRNTSVVDTEFGGITQHIGAFNGM	23	Secretome	0.306122	0.571429	0.306122	0.122449	0.530612	0.469388	0.244898	0.163265	0.0816327	0.940222	7.87714	99.1837	17.3449	1.0598	0.146531	0.446951
TRINITY_DN27369_c0_g1_i1.p2	SRVAVTFALLCALSATLAFDFEDCGSEVGKLGDMVISSCTTADEKCILNRGSETHVNVKFTPSKDIS	18	Secretome	0.367347	0.612245	0.204082	0.0816327	0.44898	0.55102	0.306122	0.122449	0.183673	-3.86745	4.32721	65.5102	38.4143	1.94122	-0.0185714	0.549988
TRINITY_DN11976_c4_g1_i1.p1	MERHLRMMFVASLAILTATAVEGVMSEESQGSWEDSVAAEKENVTLSSFYLEVETILSNCASKHDKYLAVL	23	Secretome	0.333333	0.520833	0.3125	0.104167	0.458333	0.541667	0.270833	0.0833333	0.1875	-5.80618	4.01215	87.2917	56.4794	1.47958	0.0554167	0.396798
TRINITY_DN21017_c0_g1_i1.p9	MKKKSTYVLSLLAVYASCIPNRHRARAWTYRRPDRGIYLFFQPTFSLRNNPSHLREQNSSFFGVAT	18	Secretome	0.25	0.458333	0.1875	0.208333	0.479167	0.520833	0.25	0.208333	0.0416667	6.45684	12.2812	52.9167	44.4333	3.13042	-0.224375	0.69585
TRINITY_DN4649_c0_g2_i1.p1	QGILIIALGFSGCQPLLAVIFMMMGITVNGAVSASTLANFVDLSPNYASVLFGFCGMVIIWGGFISPVIVGILTNNNQ	30	Secretome	0.354167	0.645833	0.395833	0.125	0.708333	0.291667	0.0208333	0	0.0208333	-1.05476	3.74994	117.708	25.1979	-0.595833	0.476042	0.370604
TRINITY_DN752_c0_g2_i1.p2	FNKGFCTVLKIMIVMGVAIGPAAVQLAHKQDGQRIAQANRCSTDASKKSKIARREERALENEAYEERSE	22	Secretome	0.319149	0.425532	0.276596	0.0425532	0.340426	0.659574	0.425532	0.234043	0.191489	1.19444	8.51764	56.383	58.2426	4.10255	-0.475319	0.820247
TRINITY_DN10718_c0_g1_i1.p1	KNVLIVIATILPTCGGKAPILSCMGSVADVKRARTKRRLQRRNDSIVSGLHVTTRSEKYEKS	15	Secretome	0.340426	0.510638	0.255319	0.0425532	0.404255	0.595745	0.361702	0.276596	0.0851064	8.18799	11.5782	72.5532	87.766	3.31277	-0.359149	0.696052
TRINITY_DN25146_c0_g1_i1.p1	MGCCGALRESTCMVLVFSVLLSIVLLMELAAAVAAYALQGSIKGLLAEKINVTMHQYGENKEGTDALDFLQARLHCCGYNG	34	Secretome	0.340426	0.468085	0.297872	0.12766	0.574468	0.425532	0.234043	0.12766	0.106383	-0.602406	6.49176	83.1915	25.2681	1.24	0.05	0.491024
TRINITY_DN26440_c0_g1_i1.p1	MVGFTAEKQRRLFAVLSAVVLLGNVEFHPRKSYHHHDEAVGVKNPEVVALISELLRVKQETLLAALTAKRARASGETLVINYRLPEAIAARDAMAKCLYGALFDWIVLQVNHALLSKKRSEE	75	Secretome	0.255319	0.425532	0.425532	0.106383	0.595745	0.404255	0.276596	0.148936	0.12766	0.190039	7.35553	116.383	50.566	1.17766	0.066383	0.377049
TRINITY_DN2560_c0_g1_i1.p3	MYLQTWIFMIVHMIYIQCVAEENIVERGLCEGYKSGEDDLQTFDFISKLKLDLLKAYYSGVTKVKGS	20	Secretome	0.276596	0.446809	0.255319	0.106383	0.489362	0.510638	0.340426	0.148936	0.191489	-2.04863	4.58807	87.0213	23.0979	1.77149	-0.0521277	0.628642
TRINITY_DN25545_c0_g1_i1.p1	NDFYTMRNCVIAVLGAVVQKALTSEDLTEEQKEQRDDCLNNLEEHILDCNAYVRSKVLQTWQRLCCEGAV	23	Secretome	0.234043	0.446809	0.255319	0.0638298	0.404255	0.595745	0.361702	0.12766	0.234043	-5.89561	4.14288	80.8511	69.5638	2.95021	-0.234894	0.681045
TRINITY_DN5582_c0_g2_i1.p1	SLNWNAFRTILLFIAFLVCPPVWLVFALPFGHKYNNVPIIKFMSYLTSHIYLMVFLLLVGITPIYPVVRASLIP	27	Secretome	0.170213	0.425532	0.404255	0.191489	0.744681	0.255319	0.106383	0.106383	0	3.45291	9.99701	140.851	46.5085	-0.786596	0.439149	0.499356
TRINITY_DN17910_c0_g1_i1.p1	SVCKNPFAQLLLSFFLVRITLLSFTDDEELLPCTNWFDAISLAVLSLTETRSELQREREGRGEERKTERE	23	Secretome	0.276596	0.404255	0.212766	0.0638298	0.361702	0.638298	0.425532	0.148936	0.276596	-6.03998	4.15155	68.5106	55.4787	3.63851	-0.310213	0.531186
TRINITY_DN11838_c7_g4_i1.p2	VVVVVVVVVVIVVVVVEMMTTEKSPRGERKGGKGEGLNAYRDSAPTSSEMKAPPSPDVALLKGTG	18	Secretome	0.434783	0.630435	0.173913	0.0217391	0.478261	0.521739	0.304348	0.173913	0.130435	1.98092	9.9505	40.4348	40.0674	2.52783	-0.220217	0.636948
TRINITY_DN11987_c3_g6_i3.p2	IKKAVLLVVALFVESVLDSQVRIVYNLPIEDIGPVLCRYRKTDDTNVLYWKSKEATNAKPK	15	Secretome	0.195652	0.521739	0.304348	0.0869565	0.5	0.5	0.304348	0.173913	0.130435	1.94775	9.14337	95.2174	16.1348	2.14326	-0.133261	0.624722
TRINITY_DN15171_c0_g1_i1.p2	MAWTIPVFVALSTFGAVNGILLTSSRLFYAGACEGQMPEILTMIQISRLTPTPAVLCMALLSMLY	19	Secretome	0.347826	0.434783	0.391304	0.0652174	0.695652	0.304348	0.0869565	0.0434783	0.0434783	-0.0844913	6.25519	125.217	82.1328	-0.290435	0.339783	0.402569
TRINITY_DN11372_c1_g2_i1.p1, TRINITY_DN11372_c1_g2_i2.p1	MKKLHEWLLVVTGLFSVWYAVLTSNSALVKEWRNIILFLPITFLFLFGLFAATVVMYRVFTFNTCKNAAIELQQQIEEAKKDLGSKGIIFKDISTSAS	52	Secretome	0.326087	0.478261	0.304348	0.0869565	0.478261	0.521739	0.23913	0.130435	0.108696	0.949011	8.50629	86.9565	46.7848	1.43935	0.03	0.503014
TRINITY_DN4867_c0_g1_i1.p2	MKRTLLLFFTLIVATMSQNDFATRIANDLEMPRSEVQKCFDETNATLEDLMKIEVYSDNELQT	17	Secretome	0.217391	0.478261	0.23913	0.0652174	0.391304	0.608696	0.326087	0.0869565	0.23913	-7.04436	3.82623	70	46.5522	2.84413	-0.171304	0.645374
TRINITY_DN11522_c1_g2_i1.p2, TRINITY_DN11522_c1_g3_i1.p1	MPFFGRICLPFLLSVFSLAHKDISSNLTYRLPRKQNSGEVQVTYILAECKMFIKRYHKALAIVLL	19	Secretome	0.217391	0.369565	0.347826	0.130435	0.521739	0.478261	0.282609	0.217391	0.0652174	5.42587	10.2938	110.217	48.4174	1.52152	-0.0367391	0.603747
TRINITY_DN15690_c0_g1_i1.p2	MSRAISTRRHEYNTLAILCAVAFLSFAPPAIANRRDHFSIPPPSSAILLGTRHGRISGEDTAENEGENSSPLGKTREL	32	Secretome	0.347826	0.543478	0.195652	0.0652174	0.413043	0.586957	0.326087	0.173913	0.152174	-0.535899	6.51483	63.6957	49.9109	3.11413	-0.224565	0.463916
TRINITY_DN10299_c0_g1_i1.p9	MWLLFVLWSVMELGSSVSWRRALRLTTGYAEYRVEPLLAYYRPVREWLQLQIKRHKIPVDWE	16	Secretome	0.152174	0.326087	0.326087	0.173913	0.565217	0.434783	0.326087	0.217391	0.108696	4.21846	10.3135	99.5652	62.3826	2.33609	-0.159565	0.707269
TRINITY_DN14269_c0_g1_i1.p3	WLVCLPACLPCGFCAFNQLFMADIPPHWCKVPGLENLDAARRRRLAIPAIQVRLSTVSTAS	15	Secretome	0.282609	0.521739	0.369565	0.0869565	0.586957	0.413043	0.217391	0.152174	0.0652174	3.18816	11.2497	99.7826	53.5348	1.59913	0.0106522	0.43991
TRINITY_DN17046_c0_g1_i1.p1	EDFYTHHLLASSCLQCVSSLLLLFSLLLLFLSLPLFLPVRFYFLSDSMPRDECGSVHEEKKRDEEEKKRTTSTLPRRPR	34	Secretome	0.2	0.4	0.133333	0.111111	0.377778	0.622222	0.466667	0.266667	0.2	2.19397	9.33551	47.5556	101.876	3.96667	-0.444444	0.638222
TRINITY_DN25144_c0_g1_i1.p2	LSLDTTTPESVLMRACVCVVSMTRGTATSAEQGRKTEVATDTGMDTEEVSAIMMSGTGDRQRVSVRAVRTGV	27	Secretome	0.444444	0.644444	0.244444	0	0.422222	0.577778	0.288889	0.133333	0.155556	-1.01687	4.82941	56.2222	27.3644	2.846	-0.176	0.723291
TRINITY_DN11315_c1_g3_i1.p6, TRINITY_DN11315_c1_g5_i1.p6	LSLPLFLPLFLSACPVDDDRNFTYMCATADSKMAVAVVDVVTDVVKDFPWGKRHEGRGHV	15	Secretome	0.266667	0.666667	0.288889	0.133333	0.533333	0.466667	0.355556	0.177778	0.177778	-1.56872	5.54401	66.8889	27.8533	2.12844	-0.0502222	0.662509
TRINITY_DN6188_c0_g1_i1.p2	MFSHLFLLLTTCIATVQLVSLVLQSIRHISSAKLNLVPDFTSHDTDTSATYQLLECKPHIKHT	18	Secretome	0.311111	0.511111	0.311111	0.133333	0.422222	0.577778	0.266667	0.177778	0.0888889	0.90862	7.68378	101.778	51.7644	1.55578	0.024	0.603401
TRINITY_DN16992_c0_g1_i1.p1	MITPGVVTLLAAIALSHAAYNCPNKDGQYEDSRQCDRYHECVDGVATEKLCPDGLVFDPLNRK	18	Secretome	0.244444	0.577778	0.177778	0.111111	0.488889	0.511111	0.355556	0.155556	0.2	-2.9008	4.54242	49.7778	46.9333	2.99533	-0.262	0.629565
TRINITY_DN11978_c2_g1_i1.p9, TRINITY_DN11978_c2_g1_i2.p9, TRINITY_DN11978_c2_g1_i3.p8, TRINITY_DN11978_c2_g1_i4.p8	MMTIAVPIGVVASVIARLPNDQLARRHDHQVTCHFRILATITDARAPSRTRLAFASEIGRA	16	Secretome	0.333333	0.488889	0.333333	0.111111	0.466667	0.533333	0.333333	0.244444	0.0888889	4.66961	12.0231	82.6667	58.1244	3.15067	-0.238444	0.536264
TRINITY_DN12062_c0_g1_i1.p14	MMVMIMIIMIKIMIIIECEIRKRVQSRRRLTKEQQSDTEDLISGLCSFWPRALMLRIVLINNK	18	Secretome	0.2	0.355556	0.288889	0.0444444	0.422222	0.577778	0.333333	0.222222	0.111111	4.9501	11.4404	101.778	90.3289	3.08067	-0.288222	0.505527
TRINITY_DN11193_c0_g4_i2.p2, TRINITY_DN11193_c0_g4_i3.p2	MQFRGCTACLCFGVCGVCRCVCKASNYLAHMPRADFANCQLRQFAQQCSIFYESPDSFLFLPYAI	20	Secretome	0.288889	0.466667	0.288889	0.2	0.622222	0.377778	0.155556	0.0888889	0.0666667	0.124486	7.17645	71.7778	51.3513	1.07222	0.116	0.552745
TRINITY_DN11990_c0_g1_i1.p2	MRPRMVVLIILYGCAEAAIDYISQFCVLFDTDMLLISRSYRINISGRRIVYRRCEILMFENG	17	Secretome	0.222222	0.377778	0.311111	0.133333	0.577778	0.422222	0.244444	0.133333	0.111111	0.917083	8.20648	110.444	53.5178	1.836	0.0291111	0.558184
TRINITY_DN9152_c0_g1_i1.p4, TRINITY_DN9152_c0_g1_i2.p4, TRINITY_DN9152_c0_g2_i1.p3	MRVAVIGAGVIGVTSALAVKSAFPTYDVKIFADAFSPDTTGDGSAGLWGPFLLCDTPAEDI	16	Secretome	0.4	0.666667	0.311111	0.133333	0.644444	0.355556	0.2	0.0444444	0.155556	-5.04985	3.6618	78.2222	33.8667	0.513333	0.256	0.389625
TRINITY_DN22370_c0_g1_i1.p1	MWSRSSVFPLVVCVVATTALATTAPGVQEVCRQGVGDELIWEYDVRRPQRSGGYQEVDAEYGPTEA	21	Secretome	0.311111	0.555556	0.222222	0.0888889	0.533333	0.466667	0.288889	0.0888889	0.2	-5.04723	3.99225	56.2222	61.2356	2.57044	-0.137111	0.614412
TRINITY_DN12587_c0_g1_i1.p1	VAGLSAKPLTVLTASLIWVLAIVLALPAALFSHVPAIPLGENHSILICSPFPEEFGDRYQKGIIMFKFLAYYAIPLCVIAG	36	Secretome	0.244444	0.4	0.333333	0.177778	0.733333	0.266667	0.177778	0.0888889	0.0888889	-0.843295	5.61176	108.444	36.3978	-0.11	0.332444	0.612485
TRINITY_DN9871_c0_g3_i1.p2	MLDVCEDRNMCTWLLFKLCVCIRARGYIHSKSSVQRLGRQGILPNLRSRLGSPRKNHVGQHHRVSSAVR	26	Secretome	0.27907	0.465116	0.255814	0.116279	0.418605	0.581395	0.302326	0.302326	0	9.93577	12.9033	83.7209	58.7256	3.1807	-0.309767	0.705325
TRINITY_DN8931_c0_g2_i1.p11, TRINITY_DN8931_c0_g2_i2.p11	MLLCVICIYVYIAKYSRKPIVISSRKPTEFNIKPQKYQGELSEIGREAPLPGEKEKEK	15	Secretome	0.209302	0.372093	0.186047	0.0465116	0.418605	0.581395	0.395349	0.232558	0.162791	2.98278	10.2144	63.4884	47.5814	2.88698	-0.318372	0.507608
TRINITY_DN9111_c0_g2_i1.p1	MVVYSLGMSSVPIIVAAEIFSRDITSLATSVGLYCLWIGAFIMVKVFSNLIALFGMYGSFYFLAISCALSFLFSFALLPETKGRLREDVVNELNGKQCTKSENNAKHIVDTHSVHAVHV	76	Secretome	0.232558	0.534884	0.302326	0.0930233	0.395349	0.604651	0.372093	0.232558	0.139535	0.91223	7.68732	90.4651	36.8605	2.47326	-0.167209	0.475719
TRINITY_DN27179_c0_g1_i1.p1	QQKNNLSEMKVLAFCACVLALVCFSSAEITGQRLKQALSHQDNFDTCMEENNINQQDLYTEPSIVNEEYT	27	Secretome	0.209302	0.44186	0.186047	0.0930233	0.348837	0.651163	0.27907	0.0697674	0.209302	-6.80633	3.81	63.4884	63.8349	2.96488	-0.186512	0.485873
TRINITY_DN23093_c0_g1_i1.p1	ERDLVCEYSALLFALAQQSVFATPTCLREPEEAGVSQKSPGSCRERDPKVQRSVTYNAVKESVP	22	Secretome	0.333333	0.619048	0.190476	0.0238095	0.428571	0.571429	0.309524	0.166667	0.142857	0.920386	8.21796	48.5714	73.1333	3.05929	-0.30119	0.441639
TRINITY_DN19020_c0_g1_i1.p1	FFFLFLRPFRLFLPRRFFLLFFFRLLLFFLLAFSRSPEPIHFFFRFLLRLFATGSSASATSGHPTTTSPSLHLSHDAA	36	Secretome	0.452381	0.571429	0.261905	0.214286	0.52381	0.47619	0.190476	0.142857	0.047619	0.938952	7.88043	67.619	40.4667	1.07881	0.175238	0.742746
TRINITY_DN14960_c0_g1_i1.p1	HANPSIIQIFLFILRARAIICFYRISDIPQARSTDNNTKRGCVATQDRNVAITPPTQCFFREQ	21	Secretome	0.309524	0.571429	0.190476	0.0952381	0.428571	0.571429	0.238095	0.142857	0.0952381	1.91726	8.79767	48.8095	39.2979	3.19714	-0.250714	0.551571
TRINITY_DN22202_c0_g1_i1.p1	ISLIAPIVGIIVMNTMIVKNLLLFRRLLARNRAEPSNTESEHNHVNDHTYVNDIPVGLTHGFLVGCTRESMCIPV	33	Secretome	0.285714	0.619048	0.214286	0.142857	0.47619	0.52381	0.261905	0.119048	0.142857	-4.11858	4.73859	71.6667	46.3524	1.78167	0.047619	0.35572
TRINITY_DN368_c0_g1_i1.p3	LLHLTSAFCFSATFCLALVSTCDSQQWLDDAWLNIAVRSASGILSGDRDAEVETVLDPEQKLNTGR	24	Secretome	0.285714	0.547619	0.333333	0.047619	0.47619	0.52381	0.285714	0.0952381	0.190476	-4.01653	4.034	95.2381	44.5762	2.34048	-0.0857143	0.497056
TRINITY_DN24522_c0_g1_i1.p2	MAHDPHFLLLFLVATAITSTQRAFPYRGDRDKEMQLCSTSSWSAKETNGRHVRDDVTDKDLTTN	22	Secretome	0.333333	0.595238	0.142857	0.0952381	0.333333	0.666667	0.380952	0.190476	0.190476	-0.808511	5.71747	37.1429	-2.91905	3.80905	-0.36881	0.485629
TRINITY_DN11963_c0_g1_i3.p4, TRINITY_DN11963_c0_g1_i4.p3	MDLHQPMLAVLYLRIFLLAWTFFIMSKSPSLNRRNHSLQVVSDRASYKLQQAFDEIQQQFSSN	21	Secretome	0.238095	0.428571	0.214286	0.142857	0.380952	0.619048	0.214286	0.142857	0.0714286	2.21787	10.236	65	85.831	2.73095	-0.173571	0.595237
TRINITY_DN16632_c0_g1_i1.p1	MEFSVTEQQVPMLLRLAALIMALQTKQFPPSKEKSSITVDEREDIAQDDMNQVAATSTDVVGWGGWA	25	Secretome	0.333333	0.619048	0.238095	0.0714286	0.452381	0.547619	0.285714	0.0952381	0.190476	-4.01684	4.034	55.7143	34.6857	2.24095	-0.077619	0.403311
TRINITY_DN12680_c0_g1_i1.p4	RVLVVDVLCVSCPLLYVPYRCPFPNDDDDDNNNNNNDHDHDYDHDHDDDDYNNMDVAANSG	19	Secretome	0.119048	0.785714	0.0714286	0.166667	0.261905	0.738095	0.47619	0.119048	0.357143	-13.0834	3.65778	11.6667	29.1571	5.21976	-0.474524	0.268049
TRINITY_DN12755_c0_g1_i1.p1	MERRAAFVLLGMLYLAGTLVTVQAVTYSGPAVVHEGHPWSIECNDLKDDDLIRWTRNGQTLEPEL	24	Secretome	0.243902	0.536585	0.243902	0.121951	0.487805	0.512195	0.317073	0.121951	0.195122	-4.56701	4.26422	80.7317	48.9268	2.14854	-0.0490244	0.654454
TRINITY_DN5525_c0_g2_i1.p1	MIVFFLTLMITIVVIRRRKTYKRGNGSALSEDSDVRFLTSDEILDFNLARPVENEEL	16	Secretome	0.243902	0.487805	0.243902	0.0731707	0.390244	0.609756	0.390244	0.170732	0.219512	-2.01577	4.5882	76.0976	62.8659	3.52122	-0.300244	0.451384
TRINITY_DN14905_c0_g1_i1.p2	MWRTRVVVFLLAVTSVVHAKVAVLPHDVHPGYEVTQFRGDAKRASNFRLLETGFSKYFTV	19	Secretome	0.268293	0.512195	0.268293	0.195122	0.536585	0.463415	0.292683	0.195122	0.097561	2.45843	9.86359	71.2195	2.16585	1.79585	-0.0221951	0.573577
TRINITY_DN6899_c0_g2_i1.p3	RYSILKILLLLTVDLAMGAMNRLQAYMMTFIVVLSLRGLYECYLEKGREMRTVMGDSRA	18	Secretome	0.268293	0.390244	0.292683	0.097561	0.609756	0.390244	0.243902	0.146341	0.097561	1.94725	9.20331	85.6098	44.9488	1.65707	-0.0165854	0.554117
TRINITY_DN11987_c3_g6_i2.p1	YKKAVLLVLALFVESVLDTQVRIVYNPLIEDIEPVLCRKTDDTNVLYWKSKEATNAKPK	18	Secretome	0.195122	0.512195	0.292683	0.0731707	0.463415	0.536585	0.317073	0.170732	0.146341	0.949008	8.48724	90.2439	21.6268	2.21195	-0.150976	0.603059
TRINITY_DN27830_c0_g1_i1.p1	AIFERECPCFVALVAYLKESRPLALSRKRDAWLLIGAASAGVILLIMVLTGLILAAKRKRAHSAVVAPPNRSILKKEREYVTATPGLDNTAFSTS	55	Secretome	0.375	0.6	0.3	0.075	0.45	0.55	0.3	0.225	0.075	5.21802	11.2099	66	42.99	2.613	-0.21575	0.604839
TRINITY_DN16288_c0_g1_i1.p2	HFLLVVVFLFCVYLLFFFFFFGNDRLSKLAPGGSRSPTPFTPCETAPTRMTIVAEDR	17	Secretome	0.375	0.6	0.175	0.125	0.55	0.45	0.225	0.125	0.1	0.949172	8.54486	44	46.1375	2.01	-0.02775	0.614711
TRINITY_DN11363_c2_g1_i1.p3	LPPLLLLLLLLPPLLLLLLLPLTTTVVASTVWKEKGKEEIYTLFSRLSRAQLSSPLTTVIHPKIIQAG	28	Secretome	0.325	0.425	0.3	0.1	0.475	0.525	0.25	0.175	0.075	3.21849	10.4775	97.5	42.02	1.4345	0.0035	0.745798
TRINITY_DN11874_c6_g3_i10.p5, TRINITY_DN11874_c6_g3_i11.p10	MDSLKSLSLSLCAYACVSLTTRREHEGIVKKTNNFPFVAPSVTIPRRSSSETESQSRL	18	Secretome	0.325	0.525	0.2	0.075	0.35	0.65	0.3	0.2	0.1	3.22084	11.4229	63.25	94.2325	3.229	-0.26975	0.510221
TRINITY_DN10719_c0_g2_i1.p3	MFTFFLFFCFSILDKDESPKDPRLLVQVTTCFFDWAFQLLDRLLFEMRTTAHNRILSG	18	Secretome	0.225	0.425	0.3	0.15	0.55	0.45	0.25	0.15	0.1	1.18896	8.55243	97.5	8.0275	1.6095	0.0275	0.655989
TRINITY_DN26354_c0_g1_i1.p1	MNKKVKILICFTVMEALCESSDDSSDESELEDLRTINIRPRIQNYLDIVDEYSNAEFKSH	20	Secretome	0.2	0.475	0.225	0.1	0.325	0.675	0.4	0.125	0.275	-6.77456	3.95905	78	42.9175	3.6695	-0.267	0.538116
TRINITY_DN2739_c0_g1_i1.p4	MRKHGNNECSLDVLITLVCCIGEQVSAASSRRLMFKDVDGIFDRDLIAPRDIAISNRCRCNVNASEN	27	Secretome	0.275	0.575	0.3	0.05	0.475	0.525	0.325	0.175	0.15	0.919636	8.22968	83	33.0075	3.22475	-0.232	0.643834
TRINITY_DN11176_c0_g1_i11.p5, TRINITY_DN11176_c0_g1_i6.p7, TRINITY_DN11176_c0_g1_i9.p6	MVLDRFFLWVFTFACFGGTLGIICQAPSLYDKRDPVDQRLSGISLRNYMYPPGNGTSFQEE	21	Secretome	0.25	0.5	0.2	0.1	0.525	0.475	0.225	0.1	0.125	-1.05241	4.63617	68.25	66.045	2.2945	-0.10775	0.433403
TRINITY_DN28765_c0_g1_i1.p3	MVLLLVVVVVVVLVVVVVILEPSTSRSVLPNSTDRSCFFRHIASELFPFSVFFFLFLVKRDAIPFHR	27	Secretome	0.2	0.425	0.275	0.275	0.6	0.4	0.25	0.175	0.075	2.42842	9.82074	85.25	73.585	1.20625	0.15825	0.549162
TRINITY_DN3698_c0_g1_i1.p3	AVARAPPPPPLPSLLLLLSSSPDIWGLSRDSARSGTLIRVVGAKYHVESTTNERASERMYIRMNE	26	Secretome	0.333333	0.487179	0.25641	0.0769231	0.410256	0.589744	0.333333	0.205128	0.128205	2.22021	9.99835	70	39.6154	3.33718	-0.277179	0.527285
TRINITY_DN27357_c0_g1_i1.p1	LFFFSLFFLPHVTLARIWCDARGEVRNWRTLDNENTLKIVNNFNVLNITVNIFN	15	Secretome	0.153846	0.538462	0.307692	0.102564	0.461538	0.538462	0.230769	0.128205	0.102564	0.949172	8.54486	102.308	21.0487	2.5259	-0.0938462	0.659409
TRINITY_DN11672_c0_g2_i1.p4, TRINITY_DN11672_c0_g5_i1.p4	LSLFLFLPLLSSLSFSPLSRIDLLFSVIGKLQGDSSRKVASQEDVRRKRRKKKRP	16	Secretome	0.205128	0.410256	0.25641	0.025641	0.384615	0.615385	0.435897	0.333333	0.102564	8.97856	12.1738	84.8718	97.1718	3.85846	-0.5	0.53114
TRINITY_DN1708_c0_g1_i1.p2	MFFISFLALILLLSSEIAVISRAISRFLPRFPVPLRASRISQRQDEATSMKDTARLRSSAVS	23	Secretome	0.333333	0.512821	0.282051	0.0512821	0.435897	0.564103	0.282051	0.205128	0.0769231	4.97856	12.3815	75.1282	74.4846	3.23154	-0.278205	0.665372
TRINITY_DN12071_c5_g11_i2.p4, TRINITY_DN12071_c5_g11_i3.p3	MPYNVICLACTAVALAFGPLHNISTKRLVLKPIEKDWKGKLFSFFVGKIFKAKKKQD	18	Secretome	0.153846	0.333333	0.25641	0.153846	0.487179	0.512821	0.384615	0.307692	0.0769231	8.2174	11.1596	87.4359	36.6821	1.54923	-0.117436	0.616379
TRINITY_DN4772_c0_g1_i1.p3	MSLRLLVIFHGILDVRSEEMQAQNSCKVEIEKYIKEMALAIDCRSTRKILSSKKHL	17	Secretome	0.25641	0.333333	0.282051	0.0512821	0.410256	0.589744	0.384615	0.230769	0.153846	2.16017	8.77386	85.1282	58.5103	2.39564	-0.219231	0.53826
TRINITY_DN11882_c1_g13_i1.p2, TRINITY_DN11882_c1_g13_i10.p2, TRINITY_DN11882_c1_g13_i11.p4, TRINITY_DN11882_c1_g13_i2.p2, TRINITY_DN11882_c1_g13_i3.p4, TRINITY_DN11882_c1_g13_i4.p4, TRINITY_DN11882_c1_g13_i6.p2, TRINITY_DN11882_c1_g13_i7.p4, TRINITY_DN11882_c1_g13_i8.p1	MYRYSSVANTAKRAFLIWLSVLLFNNPVTGLSALGTSVVIAGVLLYNRAQEYDRISRTKLRHSSKINLQ	30	Secretome	0.307692	0.461538	0.384615	0.0769231	0.487179	0.512821	0.230769	0.179487	0.0512821	4.21628	10.9348	120	40.4026	1.89846	-0.06	0.615566
TRINITY_DN12115_c3_g5_i2.p2	MCRPNPIVWCALLLVVAYAAENQSNSTHEDKQDDTMHYEPHVNLTTTWDHDENSTRD	19	Secretome	0.263158	0.578947	0.0789474	0.157895	0.184211	0.815789	0.421053	0.157895	0.263158	-7.05426	4.1922	20.5263	55.25	4.38474	-0.396316	0.320194
TRINITY_DN16968_c0_g1_i1.p2	MDTSSLLKTCGLPALWLLLLLSPAVLASYSIGVGIADSTGPTAEIAFMGYANLDQKGSGLHLRTY	27	Secretome	0.447368	0.578947	0.289474	0.131579	0.605263	0.394737	0.157895	0.0789474	0.0789474	-0.78355	5.51923	79.7368	17.7684	0.829474	0.184737	0.303507
TRINITY_DN9692_c0_g1_i1.p8	MSESTRESASARKNISSYFLVFLFFILCACCVAVSSSAFLFRAERRAASDTTLERVAKVPKRHHGDVGKKK	33	Secretome	0.342105	0.526316	0.289474	0.105263	0.421053	0.578947	0.421053	0.315789	0.105263	6.45969	11.6503	64.2105	40.2763	3.12053	-0.317105	0.769638
TRINITY_DN2738_c0_g1_i1.p1	MSKCVLFAQSAFCLLLSGDLSPFIGERERLRLLLCLLPDRDLDRSPRERSRLDLSLDLERERL	25	Secretome	0.105263	0.289474	0.315789	0	0.394737	0.605263	0.526316	0.263158	0.263158	-0.0445353	6.6391	123.158	56.7632	4.65079	-0.547105	0.748909
TRINITY_DN11635_c0_g3_i1.p2	ASACEVFAIKRADVCACVCVCVSVCLCVCVCEKERDNERRMLVQENERAREKGRVVKILDGRKTEN	29	Secretome	0.135135	0.378378	0.216216	0	0.324324	0.675676	0.540541	0.297297	0.243243	1.95497	9.50568	65.6757	35.4595	4.90649	-0.637838	0.59214
TRINITY_DN28746_c0_g1_i1.p2	KMFATSGSTALSVWLSLITLATTIHRSAGQPLQVIACNQPDSFTVQLTENENVVVHDTELLIKYDP	29	Secretome	0.162162	0.540541	0.324324	0.0810811	0.486486	0.513514	0.216216	0.0540541	0.162162	-4.8093	3.81451	105.135	50.373	1.46865	0.0602703	0.347596
TRINITY_DN11861_c2_g1_i1.p9, TRINITY_DN11861_c2_g1_i2.p8	MYVYVCVCACGFARTLDKTRCTYDKVECLRSSWPHDRAEEPTNKENATDGGDRPRLKS	21	Secretome	0.297297	0.567568	0.135135	0.0810811	0.351351	0.648649	0.432432	0.216216	0.216216	-0.807583	5.74396	34.3243	67.3946	4.09324	-0.451622	0.413443
TRINITY_DN15503_c0_g1_i1.p1	RAAFVFVFVFTAISARLHSTGKNSSDVTSQSSIHLSRRNLVEILSPGASHYT	15	Secretome	0.405405	0.567568	0.243243	0.108108	0.351351	0.648649	0.243243	0.189189	0.0540541	2.69774	10.4387	81.6216	87.2676	2.58919	-0.134865	0.571712
TRINITY_DN11793_c8_g4_i1.p2	RSVVVVAVAVDDGGCLSLVTGSKDIASSSPLPTLLLLLLLLVTPIFVHPLSG	15	Secretome	0.324324	0.540541	0.486486	0.0540541	0.675676	0.324324	0.0810811	0.0540541	0.027027	0.216783	7.54938	173.784	29.5595	-1.09811	0.484865	0.390055
TRINITY_DN25297_c0_g1_i1.p2	RVSLGDFKYCGMSALAVILFIFIIEYLARAAGQIHTGLERENEASRFTRSALRRKKKYSNIYFWDVR	30	Secretome	0.27027	0.378378	0.216216	0.162162	0.405405	0.594595	0.378378	0.27027	0.108108	5.21863	11.0823	58.1081	58.3757	3.65135	-0.371892	0.822102
TRINITY_DN3996_c0_g1_i1.p4	FLLLLLLLLPLCSIAAAATTTTTTRVWCLDRERKRDARASPARVRPRKRLPGK	17	Secretome	0.361111	0.555556	0.222222	0.0277778	0.388889	0.611111	0.416667	0.333333	0.0833333	8.94758	12.4169	48.8889	54.8917	4.56361	-0.599722	0.511286
TRINITY_DN11838_c10_g1_i1.p5	LYSLLFPLSLSLALSVSLVLIILSSHELPRKALDERAVEVASDGTSRPVTY	15	Secretome	0.305556	0.555556	0.416667	0.0555556	0.527778	0.472222	0.277778	0.138889	0.138889	-0.779455	5.65204	124.444	35.0111	1.50306	0.0497222	0.509165
TRINITY_DN11550_c0_g2_i2.p4	MARRREVLLLSVSVCQISALHGARRKKRTLSVSEASTPAARSRSNVNHVVVVVEI	19	Secretome	0.333333	0.611111	0.388889	0.0555556	0.444444	0.555556	0.305556	0.25	0.0555556	5.45858	12.3441	100	75.2611	2.57889	-0.176389	0.566486
TRINITY_DN11859_c1_g1_i2.p11	MKTIRITFLFVSVLLKQIYSRHCYRYRGKEKIYAIFNKFLRRSNSNKNESNVISQP	20	Secretome	0.194444	0.388889	0.166667	0.166667	0.388889	0.611111	0.333333	0.277778	0.0555556	7.18498	10.9201	54.1667	65.7583	3.72583	-0.418056	0.744827
TRINITY_DN10159_c0_g3_i1.p17, TRINITY_DN10159_c0_g3_i2.p16, TRINITY_DN10159_c0_g3_i3.p16, TRINITY_DN10159_c0_g3_i4.p17	MMIMIIMIIRTMISEGIIDENNNNEDGNDDDDDEDEDDGGGGDGDDNDDDDE	16	Secretome	0.166667	0.805556	0.0555556	0	0.222222	0.777778	0.611111	0	0.611111	-22.0043	2.57538	21.6667	33.6972	5.74028	-0.501111	0.215551
TRINITY_DN13830_c0_g1_i1.p1	MQQYIQNCLIYCLFLIYVSAVIQKKIEFGQNEINVIVDNSLSISCNENYYNITYNNNNN	23	Secretome	0.166667	0.555556	0.222222	0.111111	0.388889	0.611111	0.166667	0.0555556	0.111111	-2.05289	4.14752	81.1111	43.075	2.47833	-0.0911111	0.430046
TRINITY_DN26276_c0_g1_i1.p4	MRGSPAFFAILLGTIFGVLGASLSKALRYKAPDECKWVTTGDAEDDVSLVCRLRTI	20	Secretome	0.361111	0.583333	0.333333	0.0555556	0.5	0.5	0.333333	0.166667	0.166667	-0.0810014	6.41705	89.4444	32.0639	2.17139	-0.118611	0.497474
TRINITY_DN11975_c4_g9_i1.p3	MRIFFVVALIYLSYFILAVFYRESTYAKTQVHLEVEIMCVTSTYADVYRVFDNY	18	Secretome	0.25	0.5	0.277778	0.222222	0.527778	0.472222	0.25	0.111111	0.138889	-1.81328	4.66486	75.5556	23.5725	1.68306	0.0444444	0.574367
TRINITY_DN24859_c0_g1_i1.p3	MSRSEVAWLSILSLALLPLFRETDWLCVATGFVSRWAIIVTESSESSCVLRERGYNEGE	23	Secretome	0.388889	0.555556	0.277778	0.111111	0.527778	0.472222	0.25	0.0833333	0.166667	-3.07914	4.13312	81.1111	58.6667	1.77694	0.0433333	0.402522
TRINITY_DN8418_c0_g2_i1.p1	NRLVSVSSLFSLIIGRTMGREKEVEGEEEERKTVNDERNDEDNRCRRVPDNSNSR	19	Secretome	0.138889	0.5	0.0833333	0	0.166667	0.833333	0.611111	0.25	0.361111	-4.04061	4.41571	24.1667	68.0889	6.665	-0.865278	0.522898
TRINITY_DN4255_c0_g1_i1.p5	FVYVTLAVAIVAANQGEPQHTGDSHSRRFTRRTRESRSDRLALRMGDAVSPTT	18	Secretome	0.4	0.542857	0.142857	0.0857143	0.285714	0.714286	0.4	0.285714	0.114286	4.46001	12.2783	36.2857	88.3343	4.92371	-0.546571	0.723623
TRINITY_DN1983_c0_g2_i1.p2	LLLLLLLLLLDAKRDSRENEDVRCVSRVCEYVYVLSCDRGGNHNALSSLRKK	17	Secretome	0.285714	0.571429	0.257143	0.0857143	0.457143	0.542857	0.342857	0.2	0.142857	1.12763	8.0506	77.7143	45.52	2.98914	-0.258571	0.788618
TRINITY_DN10992_c1_g4_i1.p1	MGEISLIGLWISLLVVYANGIRGPHHPKSTVSHHHYTPQNEVKLTQDSELLHDTT	20	Secretome	0.257143	0.485714	0.171429	0.2	0.314286	0.685714	0.371429	0.257143	0.114286	0.420401	7.18073	61.1429	28.9086	2.77857	-0.190286	0.399187
TRINITY_DN11977_c2_g3_i2.p12, TRINITY_DN11977_c2_g3_i3.p6	MLATAMLLLILLLLLLYLDCRKPKGYPPGNSLRSISYLFNYLTLFRDTEHNIQNI	20	Secretome	0.2	0.428571	0.2	0.171429	0.485714	0.514286	0.228571	0.171429	0.0571429	3.21549	10.1747	78	58.2971	2.33229	-0.125143	0.647855
TRINITY_DN10448_c0_g2_i1.p18	MMVVVVIVVVFLPLYTAAGGRGECALYAYTRKREGQGERGKGRGRARENTKSDP	19	Secretome	0.4	0.485714	0.114286	0.0571429	0.428571	0.571429	0.428571	0.285714	0.142857	4.94898	10.6921	19.7143	17.06	4.56686	-0.593429	0.395681
TRINITY_DN22213_c0_g1_i1.p3	MSTAGFLIASCGIAAQAVAQRPHLTLTNAVLGHIEASDRFDDFRIRGHCGLL	17	Secretome	0.285714	0.485714	0.342857	0.142857	0.542857	0.457143	0.314286	0.2	0.114286	0.669626	7.62128	103.143	32.8229	1.98114	-0.0102857	0.399027
TRINITY_DN11749_c4_g4_i1.p4	MTALKCLVYALVVATSSLVYAYDDECNIPLLDRAHLTATSSKADRGPKNARLNGGS	21	Secretome	0.371429	0.628571	0.257143	0.0571429	0.457143	0.542857	0.314286	0.171429	0.142857	0.188806	7.35785	67.1429	33.9143	2.90486	-0.228	0.541848
TRINITY_DN8153_c0_g1_i2.p2	MVSRPAQLLLLLLPPSLLPLPSSLPLPPSPPALNAGRPPRVPENCFQMALRPGISMG	22	Secretome	0.285714	0.628571	0.257143	0.0285714	0.714286	0.285714	0.114286	0.0857143	0.0285714	1.94649	10.4374	72.5714	85.8886	0.992571	0.0731429	0.637413
TRINITY_DN11881_c4_g1_i1.p9, TRINITY_DN11881_c4_g1_i2.p9	RACVRACMHVCACAYVCPLLVHSRTIRKRRNNELERYVPQKSRDVLGMFSRHSDRIVA	23	Secretome	0.171429	0.4	0.228571	0.0857143	0.371429	0.628571	0.428571	0.314286	0.114286	6.21911	12.056	72.2857	59.7	4.51514	-0.528286	0.631763
TRINITY_DN8794_c0_g2_i1.p2	RNVFSLSAALAVSFFFFSSSSSSSSSRTILENTLARPSVTERESVRVCVCMYVLCERD	23	Secretome	0.342857	0.571429	0.285714	0.0285714	0.457143	0.542857	0.285714	0.142857	0.142857	-0.111052	6.35651	88.8571	62.8114	2.69057	-0.167714	0.471026
TRINITY_DN2566_c0_g1_i1.p1	IVAISNIGTSFFAGLVIFSVIGFLAHELDVPVASVVDQGAGLAFIVYPEVSANYYL	22	Secretome	0.264706	0.588235	0.470588	0.176471	0.735294	0.264706	0.147059	0.0294118	0.117647	-3.78213	3.73724	123.235	19.2765	-0.312059	0.408529	0.353277
TRINITY_DN3096_c0_g2_i1.p2	LARVSFVSLVIIAVIPRGYAPLLPRALEGRAYFIPPPCLATDGVVLSNLSCRIK	20	Secretome	0.294118	0.558824	0.382353	0.0588235	0.705882	0.294118	0.176471	0.117647	0.0588235	1.91568	8.79791	117.647	34.1735	0.638235	0.141471	0.33253
TRINITY_DN10867_c0_g1_i1.p11, TRINITY_DN10867_c0_g1_i3.p13	MASALIVCTISLSLRAASPTDNGSQEVYLPVERRKLITEYFVSVALKIKINI	18	Secretome	0.176471	0.441176	0.352941	0.0882353	0.529412	0.470588	0.264706	0.147059	0.117647	0.978391	9.09894	117.353	48.6765	1.48088	0.0152941	0.431316
TRINITY_DN4397_c0_g2_i1.p8	MATGRATSSVFVCVLAPGFTAVRAVQGAEELPRRDGTFPREEDLKPPRKAEDRRFLPE	24	Secretome	0.147059	0.411765	0.176471	0.0588235	0.441176	0.558824	0.5	0.235294	0.264706	-1.01452	4.96466	48.8235	86.7265	4.27912	-0.493529	0.542828
TRINITY_DN11886_c0_g1_i1.p7	MCVCVCVCTLGFNAVWTWFFLDAVCSSANGLMRELNFRELIENKLSLDRRQGFKLHREELSQ	28	Secretome	0.117647	0.235294	0.235294	0.0882353	0.382353	0.617647	0.411765	0.235294	0.176471	1.2229	9.5274	91.7647	44.6676	3.57	-0.360882	0.570782
TRINITY_DN3808_c0_g2_i1.p3	MCVYVAEPTTLFLFYILHILIAYTPLILAEIIMPKAASRYLFEIFIRQLASATLRVLG	24	Secretome	0.264706	0.352941	0.5	0.0882353	0.705882	0.294118	0.176471	0.117647	0.0588235	1.97745	10.4383	149.412	54.4	0.0741176	0.282647	0.6502
TRINITY_DN14412_c0_g1_i1.p2	MECRKGRRKGAPILGGLLLAWLLTNGCAVVARNMERYDTAYACEGKTLEIECGEGKLIHLIRANY	31	Secretome	0.294118	0.382353	0.264706	0.117647	0.529412	0.470588	0.352941	0.176471	0.176471	-0.840786	5.70758	77.6471	58.9824	2.33676	-0.136176	0.476623
TRINITY_DN20424_c0_g1_i1.p1	MEQMIGNKFLVALLICNCYTNDLESDTCYYHIHIICSRIIIYNTAYWLFHDVTRQLT	23	Secretome	0.264706	0.382353	0.294118	0.264706	0.529412	0.470588	0.235294	0.147059	0.0882353	-0.364989	6.77045	103.235	54.6	1.31794	0.139118	0.53683
TRINITY_DN9670_c0_g2_i1.p1	MLSSTLYSTLKLLGLFVVAITASASAVAPAPPLAQWLHTTASDAPLLRAACLTSSSSA	24	Secretome	0.558824	0.735294	0.441176	0.0588235	0.617647	0.382353	0.0882353	0.0588235	0.0294118	0.186285	7.35968	92.3529	80.6882	0.394412	0.224412	0.366005
TRINITY_DN5037_c0_g1_i1.p2	MLVDSLIIVWSVLASDIISGVFQFLANFLKVQWSLRHAVCNIASQLRDPSESGR	20	Secretome	0.264706	0.470588	0.323529	0.147059	0.529412	0.470588	0.205882	0.147059	0.0588235	2.18738	9.8244	91.7647	50.65	1.71647	0.000882353	0.567061
TRINITY_DN7787_c0_g1_i1.p5, TRINITY_DN7787_c0_g3_i1.p5	MRHEGECSALATFFLFWLVSFAKKPALAARCRVNLIRNPRYFDTTDEEPSRVLTRY	22	Secretome	0.235294	0.5	0.264706	0.0882353	0.470588	0.529412	0.352941	0.235294	0.117647	3.94742	10.437	71.7647	35.0735	3.49706	-0.365	0.564125
TRINITY_DN10172_c0_g3_i1.p9, TRINITY_DN10172_c0_g3_i2.p13	LFFFFFVIFLFPTNICAETVLHLDEREDTFLERPRFCVTPRTFVNKKVIK	17	Secretome	0.151515	0.424242	0.242424	0.121212	0.424242	0.575758	0.424242	0.242424	0.181818	1.19162	8.54327	82.4242	16.897	2.92515	-0.235758	0.449677
TRINITY_DN7356_c0_g1_i1.p5	MFPALIALSCLAFFLPSGRVFASGHTGYPLSRGSEDFAHSRLSARRTLHAQIVIF	22	Secretome	0.393939	0.484848	0.272727	0.181818	0.484848	0.515152	0.272727	0.212121	0.0606061	2.6979	10.9868	76.9697	36.7061	2.24727	-0.0524242	0.567207
TRINITY_DN10948_c0_g1_i2.p8	MGYGILLAVVIFALELLWDKKKNMRKTPKETDAETTDAETPSAEAIDNFTEHLD	21	Secretome	0.333333	0.575758	0.181818	0.0606061	0.30303	0.69697	0.424242	0.151515	0.272727	-4.77487	4.15216	35.7576	12.2455	3.4803	-0.296364	0.579269
TRINITY_DN9322_c0_g1_i1.p3	MILYILKILWMFLMSGVSKNLNVSKNKSSKKWCDLKDTSNNSPKKFIFTFK	18	Secretome	0.242424	0.515152	0.121212	0.121212	0.30303	0.69697	0.333333	0.272727	0.0606061	6.9454	10.8986	44.2424	33.9182	2.76909	-0.328182	0.441949
TRINITY_DN27823_c0_g1_i1.p1	MKKYILSLLNLIMLFNGEQIAGSFYASKFYLKKESKREKRGTYNDKITKTISSLY	22	Secretome	0.30303	0.363636	0.151515	0.181818	0.363636	0.636364	0.363636	0.272727	0.0909091	5.97491	10.4627	50.303	55.1976	2.86515	-0.314242	0.608116
TRINITY_DN11583_c0_g1_i1.p22	MNDVTREKILGFCVCVYVCVCVYARAHHEESKDRLEHREFPGILCRRRNERYIKAAK	24	Secretome	0.181818	0.272727	0.212121	0.151515	0.363636	0.636364	0.575758	0.393939	0.181818	4.67179	10.6047	56.3636	60.9667	4.77909	-0.602727	0.630312
TRINITY_DN4769_c0_g1_i1.p2	MRPYNQCNLILSLISCSAVPSQILPFGLRNRKLYRSSSLEGELIVVHGQKMDNT	21	Secretome	0.212121	0.393939	0.272727	0.0909091	0.484848	0.515152	0.272727	0.181818	0.0909091	2.21834	10.236	100.303	53.3788	2.10485	-0.101515	0.456089
TRINITY_DN1834_c0_g1_i1.p3	MYLVQNLLILLYLIIKMVVVRDRRREKWTNFFAEQFLILHAHLLIWFILIITIL	21	Secretome	0.121212	0.181818	0.424242	0.242424	0.606061	0.393939	0.272727	0.181818	0.0909091	1.45954	9.68939	147.879	46.9515	0.607576	0.250303	0.450258
TRINITY_DN1744_c0_g2_i1.p3	NRNFLPVLMCLASTCTWLAQYYTRLYINVLPKEDIDNMWTSEGSAELGYSFW	19	Secretome	0.242424	0.424242	0.212121	0.212121	0.545455	0.454545	0.212121	0.0606061	0.151515	-3.02208	3.95233	70.9091	18.9606	1.53758	0.0639394	0.469934
TRINITY_DN11793_c8_g3_i1.p1	RSGLYDWLVVVVLPGNSVSIISRACLCASVDRESGREAGEEYQKRTNERTDG	19	Secretome	0.393939	0.515152	0.212121	0.030303	0.393939	0.606061	0.393939	0.181818	0.212121	-1.07851	4.85468	53.3333	46.6	3.93	-0.390303	0.521425
TRINITY_DN9803_c0_g1_i1.p3	FPPPRRAGFFYFLLIFSLNIAIMKSEILSSACRRFCYVSINRTKSMTFYKKLEVM	23	Secretome	0.3125	0.40625	0.21875	0.125	0.46875	0.53125	0.28125	0.21875	0.0625	4.91487	10.2464	70	75.8847	2.08906	-0.138437	0.619899
TRINITY_DN12245_c0_g1_i1.p6	LSLFLSLSLSVSLSLLLSLSLSGAAANSPRRASERAGGVCALREVECTSIVETSTRV	25	Secretome	0.46875	0.65625	0.3125	0	0.46875	0.53125	0.28125	0.15625	0.125	0.919601	8.23151	73.125	76.1219	2.87844	-0.19875	0.60052
TRINITY_DN26028_c0_g1_i1.p1	MCARLGSIVAPFVVSLSGIKAWLPPTVFGVLPLIGAALCLLLPETAGCTLPETLQDGEEFGKKCKAKGTYVDAEAEAAF	47	Secretome	0.40625	0.53125	0.25	0.09375	0.53125	0.46875	0.34375	0.125	0.21875	-3.07897	4.21942	49.0625	42.7062	1.65031	-0.044375	0.5408
TRINITY_DN11878_c3_g5_i1.p1	MICPYLAVIVLLETIYASCDLALVLAAFFILKNVLLIEQDCLNKNKQQVTS	19	Secretome	0.1875	0.4375	0.46875	0.0625	0.5625	0.4375	0.1875	0.09375	0.09375	-0.0523895	6.3775	146.25	68.0375	0.448125	0.180938	0.389287
TRINITY_DN11854_c4_g1_i1.p3, TRINITY_DN11854_c4_g2_i1.p3	MPLSVIALILSKCPSACGDAMFQVARNSVPLQNQYATTAGINLTRKNKWS	18	Secretome	0.3125	0.5625	0.28125	0.09375	0.46875	0.53125	0.15625	0.125	0.03125	2.97557	10.8858	67.1875	34.8281	2.15031	-0.109375	0.484972
TRINITY_DN19587_c0_g1_i1.p2	MRIAVFTVLLNVLGIIHGLKVYEANPDTKRLYDDLLSNYNRLIRPVINNT	18	Secretome	0.125	0.5	0.3125	0.09375	0.46875	0.53125	0.28125	0.15625	0.125	0.976826	9.03119	106.562	18.6875	2.70812	-0.198437	0.784929
TRINITY_DN11838_c11_g1_i1.p2	AGGITAICILIVGITLTLYRRNHPTQPSKVQAELVQYESKEDHHQPATPLLAPMAAAAAAAATTTNETQRDDLKEQINAELPDDDPDVIPS	60	Secretome	0.258065	0.645161	0.258065	0	0.354839	0.645161	0.354839	0.0645161	0.290323	-7.01573	3.55353	69.3548	12.5032	3.29387	-0.229355	0.361956
TRINITY_DN11840_c2_g3_i1.p1, TRINITY_DN11840_c2_g3_i5.p1	IFFFFFNIPLLLFIYCLYDLHTRLAAPSECLNASSVPRDSWMSKLIG	16	Secretome	0.354839	0.548387	0.322581	0.0967742	0.548387	0.451613	0.225806	0.129032	0.0967742	0.18738	7.35724	94.5161	89.1903	1.44387	0.0358065	0.385288
TRINITY_DN12555_c0_g1_i1.p2	LYVFCALTLTLLGTMDVTYARYIDGTPTTTYKHLHQMTLLDSLANLDFHSS	20	Secretome	0.322581	0.483871	0.225806	0.193548	0.419355	0.580645	0.258065	0.16129	0.0967742	-0.302714	6.79327	78.7097	13.571	1.88774	-0.00322581	0.365893
TRINITY_DN15870_c0_g1_i1.p3	MEYERLHVVLLAVFFLKMALFTFTRNKIYKCKSSKRRKGIVLLTLETITKMNIAV	24	Secretome	0.258065	0.387097	0.322581	0.0322581	0.451613	0.548387	0.322581	0.290323	0.0322581	7.94474	11.4123	110	70.2387	2.06129	-0.201613	0.380159
TRINITY_DN11648_c1_g2_i1.p12	MQRAGFYPPVVLVVPGFPGHVSASPREEESTRECEQAERARPTGGLVRDECRSR	23	Secretome	0.354839	0.483871	0.129032	0	0.322581	0.677419	0.483871	0.225806	0.258065	-1.07584	4.94513	28.3871	111.068	5.31258	-0.649032	0.580975
TRINITY_DN8706_c0_g2_i1.p3	VVVDVWVVVVVVVVVVGWVFMPVVMRVIDVYNNVYSQQILLHLICLFT	17	Secretome	0.0967742	0.419355	0.419355	0.193548	0.709677	0.290323	0.0967742	0.0645161	0.0322581	0.184697	7.35272	144.194	44.8806	-0.452903	0.417419	0.58922
TRINITY_DN174_c0_g1_i1.p1	CIAAALIAFQVVLTLVWMIIEPPGTRFSYPDRRQVILKCNIQDMSFLFSQLYNAILILISTIYAVKTRKIPENFNESKFIGFTMYTTCIIWLAFVPI	67	Secretome	0.233333	0.4	0.266667	0.2	0.633333	0.366667	0.166667	0.1	0.0666667	0.946642	8.51862	91	28.6767	0.332667	0.274667	0.533205
TRINITY_DN3086_c0_g1_i1.p8	DALPIFLLFCFVVVIMCARSDDFFGFGCVSRQGRKIDHKVVQDRATWIKT	20	Secretome	0.266667	0.5	0.2	0.166667	0.466667	0.533333	0.366667	0.233333	0.133333	2.18818	9.5777	58.3333	15.78	2.71433	-0.178	0.702963
TRINITY_DN11242_c0_g2_i2.p11	MDPYVIFLSVIVLSLSWSSFKKSDGLLRDNREIEQSWSFCMPSSRSSR	18	Secretome	0.333333	0.466667	0.1	0.1	0.333333	0.666667	0.333333	0.2	0.133333	1.94901	9.66644	39	125.47	3.78667	-0.375	0.592619
TRINITY_DN11931_c0_g3_i1.p6	MDTRVLLVFTSIFAASHSTTKDLDLGTIVFANVVSAKQSDSYLFITNI	18	Secretome	0.333333	0.6	0.366667	0.1	0.5	0.5	0.166667	0.0666667	0.1	-1.02283	4.31195	113.667	42.59	0.818	0.202333	0.254263
TRINITY_DN3945_c0_g1_i1.p3	MFAYIDVVLLVYKLLLCAVDSRDTAHRDPSLSLFLFLRPLSRPSSDEGANL	21	Secretome	0.3	0.533333	0.266667	0.1	0.466667	0.533333	0.3	0.166667	0.133333	0.219773	7.55316	84.6667	43.9367	2.78267	-0.162333	0.707519
TRINITY_DN9755_c0_g3_i1.p3	MLIFALVLVEFSLPKGKEKLYCRRIVRENSQDNFLHLVLTCHRFQG	16	Secretome	0.166667	0.333333	0.233333	0.166667	0.433333	0.566667	0.366667	0.266667	0.1	3.39728	9.49615	84.3333	41.7967	3.02567	-0.277	0.700487
TRINITY_DN11365_c0_g1_i1.p12	MLLTVNIIIVRIIMYEIFMYILHFVDDVNCVALISASSLTTNSANQLKFRIHIDYALLINYSIYLYMHTSPLVQ	44	Secretome	0.133333	0.3	0.366667	0.233333	0.6	0.4	0.166667	0.133333	0.0333333	1.45386	8.98322	130	76.85	0.578	0.203667	0.318104
TRINITY_DN11574_c1_g2_i1.p17, TRINITY_DN11574_c1_g2_i1.p18, TRINITY_DN11574_c1_g2_i2.p14, TRINITY_DN11574_c1_g2_i4.p14	MLSTTDESKKIPIILIILIIITVTAINTFYYYYYSILIIIIHNYTLISRAKRGRI	25	Secretome	0.2	0.266667	0.366667	0.266667	0.633333	0.366667	0.166667	0.166667	0	4.21122	10.0618	133.333	68.3237	0.87	0.183333	0.475841
TRINITY_DN18603_c0_g1_i1.p3	MVTRALLLLSLVLLGAFDAPGIERPHVRHLAMAGNACSACRKHEEILEVIK	21	Secretome	0.266667	0.4	0.366667	0.1	0.533333	0.466667	0.4	0.266667	0.133333	1.64005	8.2608	97.6667	88.6067	2.045	-0.0996667	0.61411
TRINITY_DN7843_c0_g1_i1.p5	MWQCLWIFLVVLICVSGEYLMGGHLDNNAGAKSRSEKIDNFFALEHK	17	Secretome	0.266667	0.433333	0.233333	0.166667	0.466667	0.533333	0.366667	0.2	0.166667	-0.539512	6.50812	62	35.9767	2.31267	-0.113667	0.342468
TRINITY_DN17272_c0_g1_i1.p2	MWTVILLSFILKCLLKKLRRIDSMQINTWQVHTPPSLGRRFVGEK	15	Secretome	0.2	0.4	0.2	0.1	0.433333	0.566667	0.333333	0.266667	0.0666667	5.21771	12.1021	71.3333	49.98	2.96267	-0.290667	0.585245
TRINITY_DN1147_c0_g1_i1.p8	GCVVVVVAVVVISRNASSKMKWKDAADLTNVQQSLRNGALWLARDEQ	18	Secretome	0.241379	0.448276	0.310345	0.0689655	0.448276	0.551724	0.310345	0.172414	0.137931	0.979051	9.43829	77.5862	56.4276	2.63517	-0.234483	0.572443
TRINITY_DN11002_c0_g1_i1.p9	MCISFLLLILLLIKAFQNCNILYTAEVYVQLPKEKEEEKTAVSH	15	Secretome	0.206897	0.413793	0.275862	0.137931	0.448276	0.551724	0.310345	0.137931	0.172414	-1.81028	4.73077	77.2414	54.0517	1.85448	-0.0703448	0.348408
TRINITY_DN10076_c1_g2_i1.p10	MENDIVIFIQLLYLVVSERFCSLYKSRTEGESDVFRFGNVQEGSIS	17	Secretome	0.344828	0.482759	0.137931	0.137931	0.413793	0.586207	0.310345	0.137931	0.172414	-1.0499	4.70697	46.8966	30.6931	3.0069	-0.185172	0.528981
TRINITY_DN12324_c0_g1_i1.p1	MFDFSCISSSLIIIFLLSLAQRVDVHSSTWKVGSHVDLSFFVSLQVNEKRVEPQ	25	Secretome	0.241379	0.517241	0.241379	0.172414	0.413793	0.586207	0.275862	0.172414	0.103448	0.459389	7.71222	76.8966	33.2414	1.92069	-0.0286207	0.320969
TRINITY_DN9808_c0_g1_i1.p4, TRINITY_DN9808_c0_g1_i3.p3	MKCLILLLGFSASFFVALFLTLRKHFSSLFQESSSVEERPTGFLRK	17	Secretome	0.275862	0.344828	0.206897	0.172414	0.413793	0.586207	0.310345	0.206897	0.103448	2.21959	10.7595	77.2414	67.5241	2.31483	-0.114483	0.537257
TRINITY_DN9993_c0_g1_i1.p3	MKRIIVLVTIASTLSTFFEWLFVDYQSKEKFPLFSLFPRTLQEF	15	Secretome	0.137931	0.275862	0.172414	0.310345	0.551724	0.448276	0.241379	0.103448	0.137931	-1.02065	4.58759	63.7931	51.5172	1.08345	0.143103	0.65233
TRINITY_DN27509_c0_g1_i1.p2	MMVTALLLLVIVVPRCRESQLLESLSGTSLYTLPYRCISKAARGT	16	Secretome	0.448276	0.482759	0.275862	0.0689655	0.482759	0.517241	0.206897	0.137931	0.0689655	1.946	9.29755	87.5862	18.6793	2.00552	-0.0917241	0.759376
TRINITY_DN20079_c0_g1_i1.p2	MQGVVGLFPFLFMGKVRSSAGLLDGHPVSARFYCAESREGSAVAEPEQLI	21	Secretome	0.344828	0.517241	0.344828	0.103448	0.586207	0.413793	0.275862	0.103448	0.172414	-2.80948	4.29742	87.5862	59.1038	1.55862	0.0493103	0.44341
TRINITY_DN10980_c0_g1_i1.p18	MRPVSFFFIFFLCLLVPTPRRGVSSTAHLVGTPGVVVDLEESLNRESLETL	22	Secretome	0.344828	0.62069	0.37931	0.0344828	0.482759	0.517241	0.241379	0.0689655	0.172414	-3.77803	3.98602	120.69	26.8552	1.2069	0.136552	0.555666
TRINITY_DN24668_c0_g1_i1.p3	NEGPFVVVVVIDGRAHAIFFVSNEGFATLELERRDLMESRSPLIYA	17	Secretome	0.241379	0.37931	0.310345	0.137931	0.551724	0.448276	0.275862	0.103448	0.172414	-2.01909	4.2995	97.5862	81.1586	1.75379	0.0541379	0.351938
TRINITY_DN19046_c0_g1_i1.p1	RIFADCLSLFALLCASVEHYEPFQYLIKVFIVCSRSRSRDKAYMPPVK	19	Secretome	0.172414	0.413793	0.241379	0.172414	0.586207	0.413793	0.275862	0.206897	0.0689655	3.94443	10.1155	73.7931	98.8483	1.89034	-0.103103	0.566216
TRINITY_DN12503_c0_g1_i1.p3	MCLSFSLFLFLSACKTDSGLRSSWTGDSGSTSCCVCCSQSYSVTKVA	19	Secretome	0.642857	0.785714	0.178571	0.0714286	0.464286	0.535714	0.107143	0.0714286	0.0357143	0.853119	7.91266	48.5714	63.0286	1.48571	0.0264286	0.247558
TRINITY_DN11362_c1_g2_i1.p12	MRSSRVRLAVLVLSATCACEEAATSEFDELSTSAVNEETRCVAAGAE	19	Secretome	0.5	0.642857	0.321429	0.0357143	0.428571	0.571429	0.321429	0.0357143	0.285714	-7.04517	3.46259	56.0714	38.4893	2.38571	-0.0421429	0.473467
TRINITY_DN7703_c0_g1_i1.p16	MSKRRCFAVLICVHDLSAIRNEAVNNGLEFDVARRTRGTDVVSVTK	18	Secretome	0.285714	0.642857	0.321429	0.0357143	0.428571	0.571429	0.321429	0.178571	0.142857	0.979826	9.68073	86.7857	24.45	3.17143	-0.226429	0.343087
TRINITY_DN10042_c0_g1_i1.p6	MTRALISVVIASVVVAFRIIAAVGSVDGKLTSRLFGDYNADDVEFTIRYLQK	24	Secretome	0.25	0.5	0.25	0.142857	0.464286	0.535714	0.321429	0.142857	0.178571	-1.02158	4.59808	80	11.0071	2.48643	-0.1175	0.53905
TRINITY_DN8015_c0_g1_i1.p5	QKNIFSHIRLILVGQIISSFRRYIRSELILSNYLVPYKRTRRHIQENTRFLFLLAVQHMQSPSKSVKDTRTQTFSCTKQLAGRDKLFDLVQ	63	Secretome	0.321429	0.5	0.214286	0.0714286	0.357143	0.642857	0.321429	0.214286	0.107143	2.94698	10.3338	66.0714	35.0321	2.82393	-0.277143	0.353773
TRINITY_DN17084_c0_g1_i1.p4	VSCVCARVCVYVCVRVSICILPLPLAAAAAARAPTPLERSNSSLRHAPRPSGAQPL	28	Secretome	0.428571	0.642857	0.321429	0.0357143	0.535714	0.464286	0.214286	0.178571	0.0357143	3.21739	12.5001	63.2143	74.6393	2.605	-0.202857	0.606842
TRINITY_DN25548_c0_g1_i1.p1	YRVSLSISLCLTVRQSVLCERWVLTPAKTKLNGFIVARTFLHDFARV	19	Secretome	0.25	0.464286	0.357143	0.178571	0.571429	0.428571	0.285714	0.214286	0.0714286	3.21787	11.5504	97.5	24.2286	1.46286	0.0385714	0.715959
TRINITY_DN11068_c0_g2_i1.p13	MAINVPCTCVCILLLKTQNTTSKGKKKGKEINYDYSRQELVDFVIIFHQ	22	Secretome	0.111111	0.296296	0.222222	0.185185	0.444444	0.555556	0.407407	0.259259	0.148148	2.21787	9.76898	79.2593	25.9963	2.37741	-0.190741	0.440289
TRINITY_DN16686_c0_g1_i1.p2	MFAQVRSNSRFSLSILIVSFLSCVSTLKSNLTLSKLFSFSHAVCTLKFEEMN	25	Secretome	0.333333	0.444444	0.259259	0.148148	0.444444	0.555556	0.222222	0.148148	0.0740741	1.18753	8.54352	86.6667	24.3444	0.981481	0.0996296	0.347057
TRINITY_DN2718_c0_g1_i1.p3	MKLCWSLLLAAIALSMILTVARAQNDGLWEEDDKEVLVRTVRGTNERTSG	23	Secretome	0.259259	0.555556	0.185185	0.037037	0.333333	0.666667	0.407407	0.148148	0.259259	-3.01686	4.19354	61.1111	22.6074	3.94556	-0.365926	0.575196
TRINITY_DN13551_c0_g1_i1.p3	MLFERIIDALYRCLLLCISSLLIVFSSHDTTGLMSEVNSTVEKLRNHHGLTKR	26	Secretome	0.333333	0.518519	0.185185	0.111111	0.296296	0.703704	0.37037	0.259259	0.111111	1.69964	9.53864	64.8148	41.1185	3.10926	-0.259259	0.490606
TRINITY_DN15407_c0_g1_i1.p6	MRNRTRVFTRAYCVCVCMYVFVCVAHVKESKRTRERERKGEKVNERKEDRTS	25	Secretome	0.185185	0.333333	0.0740741	0.037037	0.111111	0.888889	0.703704	0.444444	0.259259	4.22367	10.9224	21.4815	23.0296	6.7063	-1.00074	0.446705
TRINITY_DN7622_c0_g3_i1.p1	MSLGVSTLILISASNKMLCLSALHAINIVAAHFTLANKSSRRMCVHTFSFCLIIYLQS	31	Secretome	0.333333	0.407407	0.259259	0.222222	0.518519	0.481481	0.185185	0.185185	0	3.39414	9.54156	86.6667	84.5074	1.16556	0.106667	0.563666
TRINITY_DN9713_c0_g2_i1.p1	MTAFTCWLFWLCCYMAQMNPLIGPKLDSATIKIMAREWSNEITEG	18	Secretome	0.296296	0.481481	0.296296	0.037037	0.518519	0.481481	0.259259	0.111111	0.148148	-1.01986	4.58759	94.0741	19.5333	1.50704	0.0318519	0.584276
TRINITY_DN9313_c0_g1_i1.p3, TRINITY_DN9313_c0_g1_i3.p3	MTRYARLPTRQPVVLICIFSVLAVNFGTQPFCTNISEEEQQVKRYMTTLTFSG	26	Secretome	0.37037	0.481481	0.111111	0.111111	0.407407	0.592593	0.185185	0.0740741	0.111111	-1.05194	4.47943	39.6296	111.489	2.17037	-0.0748148	0.576489
TRINITY_DN13742_c0_g1_i1.p2	PLLSSSSRFFLFLFFFFFVFLPSRKIHFRTNGDAPSRVSTSDKRVGSNYR	23	Secretome	0.333333	0.592593	0.148148	0.111111	0.333333	0.666667	0.37037	0.296296	0.0740741	5.21661	11.9704	39.6296	17.0037	4.45519	-0.501481	0.56384
TRINITY_DN11937_c0_g4_i1.p2	RVAAFCLCLYLMNLIGTDWKKILAANTEMYTAWSARCFLGRAG	16	Secretome	0.444444	0.518519	0.296296	0.148148	0.592593	0.407407	0.222222	0.148148	0.0740741	1.94618	9.40411	61.8519	23.2333	1.38519	0.0277778	0.352682
TRINITY_DN18334_c0_g1_i1.p4	FEVKGKVGTRSMASVVLLISTKGALGTKGKASAIDASLIFSTEIKSTVKTKG	26	Secretome	0.5	0.576923	0.307692	0.0384615	0.423077	0.576923	0.269231	0.192308	0.0769231	2.97715	10.6273	82.6923	10.2615	1.275	0.00884615	0.464859
TRINITY_DN15942_c0_g1_i1.p2	FLRGFYDCAMRTETCVCVCLCAVMGPLIGIWALREDAVNDEERKNSPSAICRRIK	29	Secretome	0.230769	0.461538	0.307692	0.0384615	0.423077	0.576923	0.423077	0.230769	0.192308	0.950271	8.54022	82.6923	74.2615	3.69115	-0.373077	0.562806
TRINITY_DN12046_c0_g1_i1.p3, TRINITY_DN12046_c0_g1_i4.p3	LIAHVIIRELVLSVALLKPEVPGVAEVAGVAGVAEVAEVVGAAEVLEIS	23	Secretome	0.423077	0.730769	0.653846	0	0.769231	0.230769	0.192308	0	0.192308	-5.01782	3.29034	146.154	10.4923	-0.776923	0.499231	0.334705
TRINITY_DN9926_c0_g1_i1.p3	LNYRFRESVAALLLVTAGQIGSCELSINDYQNASFIGMRKTLEIFEIM	22	Secretome	0.230769	0.346154	0.269231	0.115385	0.538462	0.461538	0.230769	0.0769231	0.153846	-2.05115	4.14752	93.8462	21.5308	1.29769	0.114615	0.500085
TRINITY_DN11941_c4_g2_i1.p1	MAEIQSRYVIVLILLMLIKSGRFIKNNIEKHLNSNLYIKEKKYSHPF	21	Secretome	0.0769231	0.269231	0.192308	0.230769	0.384615	0.615385	0.384615	0.307692	0.0769231	4.45653	10.4726	75	43.1846	2.64192	-0.250385	0.576767
TRINITY_DN2258_c0_g1_i1.p5	MGVYFEPLVCYVVCGRASAITSIESRKCGTRSRIARTQMGREENS	19	Secretome	0.423077	0.461538	0.153846	0	0.307692	0.692308	0.346154	0.230769	0.115385	2.94884	11.2497	48.8462	72.0115	4.30731	-0.47	0.337801
TRINITY_DN24629_c0_g1_i1.p2, TRINITY_DN24629_c0_g2_i1.p2	MKDFTLIFFTHLIIVLGMFLASVTNVGDTLIGNTFAGTMSPSW	17	Secretome	0.48	0.72	0.28	0.12	0.6	0.4	0.04	0	0.04	-1.02331	3.74994	78	28.388	0.1024	0.3636	0.401682
TRINITY_DN18874_c0_g1_i1.p5	MKKRTQEKERKENLETWLLSLSLLPLLVDSLKSYYTFMCIMASTIRANFEPRLYFP	30	Secretome	0.269231	0.384615	0.230769	0.230769	0.653846	0.346154	0.153846	0.115385	0.0384615	1.94395	9.20428	67.6923	23.4577	0.883846	0.143846	0.42405
TRINITY_DN25683_c0_g1_i1.p1	MKRFNVFLFVALSAFALAANGGYGVYAQEDENIVDIVDVEGEEGSII	21	Secretome	0.230769	0.538462	0.346154	0.0769231	0.576923	0.423077	0.307692	0	0.307692	-8.01703	3.04987	108.462	32.5538	1.33308	0.180385	0.438689
TRINITY_DN15156_c0_g1_i1.p6	MLSHAPFSSLRQNFILAFLFGIASSASKIAVHDTLHVCTVVPSIFVFSHSTSQ	27	Secretome	0.346154	0.615385	0.346154	0.192308	0.5	0.5	0.192308	0.153846	0.0384615	0.666636	7.61993	104.615	35.3308	0.426538	0.281154	0.317264
TRINITY_DN12022_c0_g2_i9.p3	MMFLIFLFIECVFSLQLTMCTEKGHFMINVFSFNVAFFTAKP	16	Secretome	0.307692	0.5	0.230769	0.230769	0.615385	0.384615	0.153846	0.115385	0.0384615	1.18643	8.54803	60	19.4077	0.138462	0.305	0.288351
TRINITY_DN6730_c0_g2_i1.p9	MPWSRRVPVLLVVVALVDPGSTFTLARPSCSFSPVSCGWTSLVSTEDT	22	Secretome	0.538462	0.730769	0.192308	0.115385	0.5	0.5	0.115385	0.0384615	0.0769231	-1.08336	4.18439	56.1538	81.8154	1.13885	0.151538	0.388593
TRINITY_DN11859_c2_g3_i1.p14, TRINITY_DN11859_c2_g3_i17.p17, TRINITY_DN11859_c2_g3_i19.p14, TRINITY_DN11859_c2_g3_i2.p14, TRINITY_DN11859_c2_g3_i20.p17, TRINITY_DN11859_c2_g3_i24.p14, TRINITY_DN11859_c2_g3_i25.p14, TRINITY_DN11859_c2_g3_i27.p17, TRINITY_DN11859_c2_g3_i28.p12, TRINITY_DN11859_c2_g3_i3.p12, TRINITY_DN11859_c2_g3_i7.p14, TRINITY_DN11859_c2_g3_i8.p13	MQRLSHKAISVIVIIIIFTIIIIITAREFMLDPRRNVTIVTSSKYLEYTNVK	26	Secretome	0.192308	0.461538	0.230769	0.115385	0.423077	0.576923	0.307692	0.192308	0.115385	1.97729	9.92535	78.4615	20.95	2.84846	-0.224231	0.515918
TRINITY_DN2758_c0_g1_i1.p2	MRARNRFECFPFVFFFLLLSATDRVQCVGNLARGFPAFSENSSSVAIAMGIRV	27	Secretome	0.423077	0.653846	0.384615	0.0769231	0.653846	0.346154	0.115385	0.0769231	0.0384615	0.977146	10.3978	93.8462	33.5923	0.703077	0.232308	0.567028
TRINITY_DN8588_c0_g2_i1.p2	MVCVFLLISFVLSNCQVAVYLWKALQKSDNETLYNAMPLNF	15	Secretome	0.192308	0.461538	0.346154	0.153846	0.576923	0.423077	0.153846	0.0769231	0.0769231	-0.0239587	6.47968	93.8462	36.5808	0.885769	0.101154	0.50838
TRINITY_DN11958_c0_g2_i1.p24, TRINITY_DN11958_c0_g2_i2.p28, TRINITY_DN11958_c0_g2_i3.p23, TRINITY_DN11958_c0_g2_i6.p29	MVMMMVMMLMMITITNYVDNNYDCECLSNINDNNARSLWQK	15	Secretome	0.192308	0.615385	0.192308	0.115385	0.384615	0.615385	0.230769	0.0769231	0.153846	-2.08352	4.06268	60	80.1577	3.34769	-0.270385	0.448785
TRINITY_DN7898_c0_g2_i1.p7	SLSLSLSLSLSLCASSTYSVNPFRHVSEQLIEDEEQRGETAFPNL	19	Secretome	0.153846	0.423077	0.230769	0.115385	0.423077	0.576923	0.346154	0.115385	0.230769	-3.77678	4.13202	71.1538	83.6346	2.925	-0.160385	0.579539
TRINITY_DN3270_c0_g2_i1.p1	TILCPLQMMMMMLMASNVLNTSRSPMIEEYDDIDNVYIPYDQRPETYIVPVVFSIILVVGVTGNGTLVLILLCHANMRNVPNIYVLSLA	63	Secretome	0.230769	0.538462	0.5	0.0769231	0.692308	0.307692	0.0769231	0.0769231	0	1.1847	8.53485	161.154	46.6692	-0.285385	0.350385	0.431019
TRINITY_DN26294_c0_g1_i1.p3	TSTNIAILLCTCSLTSGVRFRDSFIACPRTRSSVRAAASSARF	17	Secretome	0.461538	0.615385	0.307692	0.115385	0.5	0.5	0.269231	0.230769	0.0384615	4.94602	12.5001	56.5385	70.1462	3.29	-0.246538	0.532485
TRINITY_DN9450_c0_g2_i1.p6	EKVSREVLFIFGFFIEPPGPASAIRTSDALPGRVGLYVVLAKQLTKQR	23	Secretome	0.28	0.48	0.4	0.04	0.56	0.44	0.24	0.2	0.04	3.97557	11.5767	120.8	32.82	1.6848	-0.0812	0.457839
TRINITY_DN8479_c0_g1_i1.p3	MCFCIVYICALVCGVWVLPLLHVHSPYDTTMTRLSRLEKGSGAREAPATQ	25	Secretome	0.44	0.56	0.2	0.04	0.44	0.56	0.28	0.16	0.12	0.978241	9.29547	43.2	25.212	3.0364	-0.272	0.537537
TRINITY_DN8975_c0_g2_i1.p8	MDEDIIVLLLWILNKLGKPTPHFYNQQLMVIVLIIVITNYYI	17	Secretome	0.08	0.36	0.4	0.2	0.68	0.32	0.08	0.08	0	1.21361	9.0517	144	12.2964	-0.4704	0.394	0.264951
TRINITY_DN10956_c0_g2_i1.p3	MLFTTFKMLAILYAMVSAMKLHRKQVPKNMKHLRHSKGCPVIR	18	Secretome	0.125	0.333333	0.208333	0.125	0.416667	0.583333	0.458333	0.458333	0	8.6652	12.2964	72.9167	49.3417	3.11083	-0.449583	0.56355
TRINITY_DN10790_c0_g1_i1.p24, TRINITY_DN10790_c0_g1_i2.p24	MLYSISIICSQLIMFTPCLKDNQTKSGQEIPAKRGGKSEIVSD	18	Secretome	0.32	0.52	0.2	0	0.36	0.64	0.36	0.2	0.16	0.97936	9.37189	62.4	48.344	3.0096	-0.312	0.39238
TRINITY_DN3324_c0_g1_i1.p2, TRINITY_DN3324_c0_g2_i1.p2	MQAYIHRGARNMRQNVFVMLLLCVFVILARERGSLCSFLHFSLRGKSTRSRAHT	29	Secretome	0.44	0.44	0.16	0.16	0.36	0.64	0.36	0.32	0.04	5.42683	12.3343	50.8	21.836	3.7092	-0.3704	0.451737
TRINITY_DN1287_c0_g1_i1.p4	PISKRRFAVGLRKQKARVLFAILAVFGERAFCTTRKIKERKSVQRDLQENSANVPPL	32	Secretome	0.2	0.48	0.24	0	0.32	0.68	0.36	0.24	0.12	2.97872	11.0394	74	38.96	3.816	-0.4668	0.529131
TRINITY_DN11236_c0_g2_i1.p22, TRINITY_DN11236_c0_g2_i2.p22, TRINITY_DN11236_c0_g2_i3.p22	SASLTLFLLLVSSVRTQTHGEEITFDHEVSDATVRSTIYTTRSCE	20	Secretome	0.4	0.56	0.2	0.12	0.32	0.68	0.36	0.12	0.24	-3.80869	4.1026	58.4	85.012	3.1352	-0.1492	0.422928
TRINITY_DN21187_c0_g1_i1.p3	WLLLTAALDVAVIRVCVCVVILLTLVQVARRLDSHCQPPRRKIEKLNSSSGNSKTD	31	Secretome	0.32	0.56	0.12	0.04	0.28	0.72	0.36	0.24	0.12	2.18786	9.57941	46.8	72.388	3.8724	-0.454	0.594268
TRINITY_DN28899_c0_g1_i1.p1	MLKRSTFFLFLSVLAIQRCLSIKLEQPYIEILRLLNINIMNFEKC	21	Secretome	0.0416667	0.208333	0.375	0.0833333	0.583333	0.416667	0.25	0.125	0.125	-0.0521006	6.42987	146.25	91.2958	0.881667	0.1125	0.604731
TRINITY_DN12021_c4_g2_i1.p16	MLLHISFLYFLVYSVVLLENTVYVCAYVPYTRDSLCAQPSSSSATHLATT	26	Secretome	0.541667	0.708333	0.25	0.125	0.458333	0.541667	0.125	0.0833333	0.0416667	0.184697	7.35272	57.0833	62.2208	1.70042	0.01375	0.252406
TRINITY_DN8937_c0_g2_i1.p1	MLLINSTIDLSFVIGCFYRFLTLTRTSAEKLPNNWKCKIITLIILYWFVICLTRKSNSEPLRFVSSISERERERE	51	Secretome	0.25	0.375	0.166667	0.0416667	0.25	0.75	0.458333	0.25	0.208333	0.982007	9.67621	60.8333	49.7083	4.94292	-0.570417	0.592778
TRINITY_DN27062_c0_g1_i1.p5	MNEIEEDGTIAALLLMIRAGCGLNQDLLSPFVGALTCIRAGRVRQV	22	Secretome	0.291667	0.541667	0.416667	0.0416667	0.625	0.375	0.166667	0.125	0.0416667	1.94603	10.4374	125.833	38.6083	1.27875	0.0608333	0.398263
TRINITY_DN17618_c0_g1_i1.p3	MNQEVAWLLLFVVRGLACARRLPIIRNDQRERIASARRYTSFA	19	Secretome	0.25	0.375	0.291667	0.0833333	0.416667	0.583333	0.375	0.291667	0.0833333	4.97713	12.3764	77.5	63.8042	4.73208	-0.531667	0.376268
TRINITY_DN11331_c1_g2_i1.p5, TRINITY_DN11331_c1_g3_i1.p5	MQRISLFICYILMTFSKQLRDIDVSRLMQQSSSLITEFHL	16	Secretome	0.208333	0.333333	0.291667	0.0833333	0.375	0.625	0.291667	0.166667	0.125	0.218828	7.55096	109.583	82.75	2.425	-0.12125	0.543083
TRINITY_DN12102_c2_g4_i2.p5, TRINITY_DN12102_c2_g4_i8.p5, TRINITY_DN12102_c2_g4_i9.p6	MSSTVKVQVLLILIEISIIISSTREREKKREKEKNGGWTQEMYVGG	22	Secretome	0.25	0.333333	0.0416667	0.0833333	0.333333	0.666667	0.5	0.291667	0.208333	1.98074	10.0218	12.0833	37.2792	4.41625	-0.59625	0.257716
TRINITY_DN11184_c0_g1_i1.p16, TRINITY_DN11184_c0_g1_i2.p20	MTNVVSRRLYVFEYKLLFFLLLALYLGTETVYVLIHYGITKRGFLVVRPLNTRS	30	Secretome	0.208333	0.458333	0.375	0.166667	0.625	0.375	0.208333	0.208333	0	4.21439	11.4731	129.583	55.6583	1.03375	0.104167	0.491356
TRINITY_DN21659_c0_g1_i1.p1	SNIRCDFFHIYYLIMALVYLAMTAPSLPKKIIKEDNNKNDNDSALRHLFS	26	Secretome	0.125	0.458333	0.25	0.0833333	0.333333	0.666667	0.416667	0.25	0.166667	1.21915	9.37408	85.4167	52.5	3.28	-0.3325	0.509633
TRINITY_DN6226_c0_g1_i1.p2	VCVCVCDASPMFLYFVLFLISFSPVFSKSDSTLFVVECVHVDDRIVEKSDR	27	Secretome	0.208333	0.583333	0.291667	0.0833333	0.375	0.625	0.458333	0.208333	0.25	-1.80914	4.70319	92.9167	16.6917	3.02375	-0.200417	0.606934
TRINITY_DN14356_c0_g1_i1.p1	EQGIEIIDQSEFLFPIACCLAFCKGLKYQSGASNLLGENNKKNFKTNR	25	Secretome	0.26087	0.478261	0.173913	0.0869565	0.347826	0.652174	0.26087	0.217391	0.0434783	3.97572	10.8575	55.2174	8.7	3.07609	-0.357391	0.406615
TRINITY_DN14197_c0_g1_i1.p2	ESDKVVPGQEKYNMATFMVLFLLITIEVVVVKVVTSDMEQDEDSHSSLRAAASFFDRDD	36	Secretome	0.304348	0.565217	0.173913	0.130435	0.304348	0.695652	0.478261	0.130435	0.347826	-5.77658	3.81219	30	61.8957	4.38783	-0.346522	0.634973
TRINITY_DN12085_c1_g2_i1.p12	FFFFFFCQAILEILLMAAGVERPRQWEINCLKIGATAAIYRE	19	Secretome	0.26087	0.391304	0.347826	0.0869565	0.565217	0.434783	0.304348	0.173913	0.130435	0.948052	8.52277	93.4783	20.1043	2.25783	-0.125652	0.335352
TRINITY_DN26544_c0_g1_i1.p1	LVAVRNREVIYIVLLAIYSTCVSWRNRLSFADNGHTFRHSIIAELM	23	Secretome	0.26087	0.391304	0.26087	0.217391	0.478261	0.521739	0.304348	0.217391	0.0869565	1.45844	10.3122	76.5217	15.1652	2.49478	-0.0682609	0.318456
TRINITY_DN20786_c0_g1_i1.p2	MDFALLLLLFVMLKQEVAALKLLHVNVPAYTLRGDEATLECR	19	Secretome	0.26087	0.478261	0.391304	0.0869565	0.565217	0.434783	0.304348	0.173913	0.130435	0.187844	7.3576	118.696	39.0261	1.55609	-0.016087	0.288417
TRINITY_DN28643_c0_g1_i1.p4	MKMYYYIKLLLYLLCCLISCSGEYVCAQIQIHCCNHDIRELLVIK	22	Secretome	0.173913	0.347826	0.391304	0.130435	0.565217	0.434783	0.304348	0.173913	0.130435	-0.633207	6.47931	131.304	11.2391	1.16261	0.0808696	0.522417
TRINITY_DN8894_c0_g1_i1.p7	MLSIVTTSPRVEAGVFASGMFRLLLLLVFLRAIAHCFKQNSVYSLALRDREREREKGRW	36	Secretome	0.173913	0.304348	0.173913	0.130435	0.347826	0.652174	0.478261	0.304348	0.173913	2.97933	10.8439	50.8696	36.3391	4.87087	-0.617391	0.310756
TRINITY_DN266_c0_g1_i1.p6	MMNLVIVIRLAVIIQLGNDIPARNEIICKNTFTSISNRHHINIYL	22	Secretome	0.217391	0.391304	0.26087	0.173913	0.391304	0.608696	0.26087	0.217391	0.0434783	2.42605	9.4494	101.739	71.5609	2.4513	-0.086087	0.427116
TRINITY_DN5067_c0_g1_i1.p11	MRAYAVCPSVPLCVLPIPYAARSRTRNGASGWLSRALDYYIFQKRA	23	Secretome	0.347826	0.434783	0.26087	0.173913	0.521739	0.478261	0.26087	0.217391	0.0434783	3.97493	11.4029	63.913	43.3478	2.97391	-0.248696	0.462371
TRINITY_DN733_c0_g2_i1.p5	MRVLTVLILGLLIVYAVDGAVIPDEGEKGPTRQPPLPPG	16	Secretome	0.26087	0.695652	0.217391	0	0.652174	0.347826	0.26087	0.0869565	0.173913	-2.02016	4.10529	63.4783	29.7087	1.57174	-0.0152174	0.534314
TRINITY_DN14870_c0_g1_i1.p1	MSLCPRRRFRITPMRVLAAFFLMVVLFWYSLSRQEIPRQPCSVPEEFTEKLHDLA	32	Secretome	0.173913	0.391304	0.217391	0.0869565	0.434783	0.565217	0.391304	0.173913	0.217391	-1.80885	4.69879	67.8261	78.413	2.96478	-0.248261	0.527218
TRINITY_DN10738_c1_g1_i1.p12	MVVVVVVVVVVVVTVAVVVVPAAAYHSHPLRCFRARTSNPGLPLSRE	24	Secretome	0.304348	0.478261	0.173913	0.173913	0.478261	0.521739	0.304348	0.26087	0.0434783	3.4262	10.993	55.2174	37.5478	3.19957	-0.28913	0.476037
TRINITY_DN9616_c0_g2_i1.p5	PLISSILALTTIMVRSSMCVSTNFLKIVVTTLVATFNMGSRI	19	Secretome	0.347826	0.608696	0.391304	0.0869565	0.565217	0.434783	0.0869565	0.0869565	0	1.97573	11.6518	122.609	-4.53043	0.17087	0.311739	0.453659
TRINITY_DN2837_c0_g1_i1.p2	PQQRPLGVFLMRAILAPGLKIRSFFGYVCERVTTHERTHLY	18	Secretome	0.26087	0.347826	0.217391	0.26087	0.478261	0.521739	0.347826	0.26087	0.0869565	2.42651	9.30011	76.087	13.9043	2.3313	-0.103043	0.473428
TRINITY_DN12090_c1_g1_i4.p1	STVVSCLLAVSALPSGETNSHGVTGGVYKTRERIHRGMLIRDY	20	Secretome	0.26087	0.391304	0.217391	0.173913	0.521739	0.478261	0.391304	0.304348	0.0869565	3.45669	10.6357	76.087	1.43478	2.89348	-0.221739	0.560849
TRINITY_DN23057_c0_g1_i1.p2	VSVWSILLIWIRIGRFNCSALYYEKSESLDNPNLKFHIYLLSE	20	Secretome	0.130435	0.304348	0.26087	0.217391	0.478261	0.521739	0.304348	0.130435	0.173913	-1.78198	4.58099	101.739	50.9348	1.5787	0.00652174	0.284316
TRINITY_DN19559_c0_g1_i1.p2	FLFPLTLAHSLSASLFLLFISLSRSRAPHNQVDNPDLCGLESRFTPNAR	27	Secretome	0.227273	0.636364	0.181818	0.0909091	0.454545	0.545455	0.272727	0.136364	0.136364	-0.811667	5.51691	53.1818	19.3955	3.14955	-0.24	0.344998
TRINITY_DN623_c0_g1_i1.p1	IVLAVVEDLAVKILVSVIASLLVDTIKSTLRQKQSETIRLLLLLFEFLLGGPSSRRSALVGTNANCLRIIASVDR	53	Secretome	0.409091	0.636364	0.409091	0	0.5	0.5	0.227273	0.181818	0.0454545	2.94602	12.0233	110.909	55.7	2.68364	-0.159091	0.686908
TRINITY_DN18817_c0_g1_i1.p2	KVMILFITLMLVHMHCGGIGPSIFDNNIIIFVVRVTLLQQ	18	Secretome	0.136364	0.454545	0.454545	0.0909091	0.636364	0.363636	0.0909091	0.0454545	0.0454545	-0.0233149	6.33868	163.636	63.5955	0.0231818	0.378182	0.45622
TRINITY_DN12089_c2_g2_i1.p3	MCIVMIVFVAVIKIVIALQLLTELEEKRITYRGPLLFKV	17	Secretome	0.136364	0.227273	0.363636	0.0909091	0.545455	0.454545	0.318182	0.181818	0.136364	0.97855	9.25446	137.273	40.5182	1.35409	-0.0163636	0.505378
TRINITY_DN11139_c0_g2_i1.p1	MDFFQYLILYVFFSAVCFCLSLFFPQPVNDSPKKLAQASTSKV	21	Secretome	0.272727	0.590909	0.272727	0.0909091	0.5	0.5	0.181818	0.136364	0.0454545	1.97621	10.5069	70.9091	65.5727	1.28909	-0.00954545	0.548087
TRINITY_DN7801_c0_g1_i1.p4	MFYVLICVSFLLTEVTMPVKFLLSAIRSLANSLAKNTQIIQSEKKTLRSQLYRLVV	34	Secretome	0.181818	0.318182	0.318182	0.0454545	0.363636	0.636364	0.272727	0.227273	0.0454545	3.97588	11.11	115	60.7818	2.54364	-0.260455	0.634062
TRINITY_DN7903_c0_g1_i1.p12	MIKTCFYAIICAICVMSKAPHPSYIDQRGREKEREREIGRA	19	Secretome	0.181818	0.318182	0.136364	0.0909091	0.363636	0.636364	0.545455	0.318182	0.227273	1.221	9.29608	40	21.8864	5.28727	-0.663636	0.493005
TRINITY_DN11850_c0_g4_i1.p15	MKTLRVFAIFLVDSRLDETDGRTGIREHTLGWYSLSQHVSERG	21	Secretome	0.363636	0.409091	0.181818	0.181818	0.409091	0.590909	0.318182	0.227273	0.0909091	1.45811	9.35114	66.3636	14.2318	2.94409	-0.194091	0.424259
TRINITY_DN1633_c0_g1_i1.p1	MNGPTVKEEERERNIYMQRIILFVLIALSHLATSKNHLRRKRMYKIEERERERERE	34	Secretome	0	0.0454545	0.0909091	0.0909091	0.181818	0.818182	0.772727	0.5	0.272727	4.2224	11.0263	35.4545	100.85	7.32727	-1.11318	0.427841
TRINITY_DN9172_c0_g1_i1.p4	MTKKPRYTCVRTCVCMCVCVCVCARTWAHLLRLLSTSGKQKSRMLAGDND	28	Secretome	0.318182	0.454545	0.272727	0.0454545	0.409091	0.590909	0.318182	0.227273	0.0909091	2.21741	10.7737	93.1818	33.9409	2.60682	-0.225455	0.612232
TRINITY_DN11833_c4_g2_i1.p9	MYGERCEELLLLLLLFLVRATGMRVRFENITLVDMSNGSRGGFS	22	Secretome	0.333333	0.571429	0.190476	0.0952381	0.47619	0.52381	0.238095	0.142857	0.0952381	0.977936	10.3087	64.7619	48.0619	2.7281	-0.110476	0.38542
TRINITY_DN14745_c0_g1_i1.p5	MYLESFLLIVSIFCVHCRKQDPATLTDRQKRYYTEKRDI	17	Secretome	0.181818	0.363636	0.136364	0.0909091	0.272727	0.727273	0.5	0.318182	0.181818	2.97746	10.3193	40	79.8409	5.30545	-0.736818	0.43684
TRINITY_DN8970_c0_g3_i1.p2	NDLHEIDSTGILIACCVFPLGFQACNVTSKLRDRFRCGDLEDESDR	24	Secretome	0.272727	0.545455	0.136364	0.0454545	0.318182	0.681818	0.5	0.227273	0.272727	-1.07989	4.71112	48.6364	21.2364	4.97182	-0.565455	0.524399
TRINITY_DN7393_c0_g1_i1.p1	RKTHPLLHDINCIFMLLMNFMYEDTCVKENLTKEGLADVVHKLWAWIALNKTASTSALKLLATFTTKCTLAAQSLTLTT	57	Secretome	0.545455	0.545455	0.409091	0.0454545	0.5	0.5	0.0909091	0.0909091	0	1.94492	9.67621	120	42.2273	-0.0536364	0.241818	0.397574
TRINITY_DN1593_c0_g1_i1.p2	SSDLSILLCGIAVYKSYGRTLPLLRLNRYEDPDSKDVITR	18	Secretome	0.136364	0.454545	0.272727	0.0454545	0.409091	0.590909	0.409091	0.227273	0.181818	0.978568	9.29449	101.818	34.2818	3.85818	-0.405455	0.455385
TRINITY_DN11948_c0_g1_i1.p5	TIGMILVLFLATFIRSLLDLWENSTAYTIPSGPTISAT	16	Secretome	0.454545	0.636364	0.318182	0.0909091	0.545455	0.454545	0.0909091	0	0.0909091	-2.02285	3.55011	97.7273	23.8955	0.513636	0.264091	0.29166
TRINITY_DN12990_c0_g1_i1.p2	DSFAGTIGLVMVALMEMISVVFVYGHEKFTKDIEEMTGHRPGIYWQVTWRFLAPIIMVCILVSSVASMFIKKPQYSAWDASSGMAIPT	67	Secretome	0.4	0.55	0.25	0.15	0.6	0.4	0.15	0.1	0.05	0.975578	9.25604	54	21.705	0.72	0.145	0.389792
TRINITY_DN11607_c3_g2_i1.p6, TRINITY_DN11607_c3_g2_i2.p5	IMAKYWICVPFLLTTTTIIINNTFYAKKTKDYATRRKIWFILHTTLTYTSIARDNEIINAMFPYHLAGFHNEL	52	Secretome	0.142857	0.380952	0.285714	0.238095	0.571429	0.428571	0.285714	0.142857	0.142857	-1.54109	5.39032	83.8095	45.019	1.62333	0.0928571	0.315962
TRINITY_DN24382_c0_g1_i1.p7	MCLVYIILFLCTCVCVAIFNDTKNAKSTINTLDEHILF	17	Secretome	0.238095	0.47619	0.285714	0.142857	0.380952	0.619048	0.285714	0.142857	0.142857	-0.781325	5.51935	97.619	24.8286	1.84143	0.0309524	0.495024
TRINITY_DN916_c0_g1_i1.p9	MDDSFVVLLVTPLMIPSNFYFDRDTCILRTFKISTYYL	17	Secretome	0.238095	0.380952	0.190476	0.285714	0.52381	0.47619	0.238095	0.142857	0.0952381	0.944283	8.48383	74.2857	31.9148	1.95714	0.00238095	0.484481
TRINITY_DN11886_c0_g3_i1.p8	MDRCRWPRRFLLAVIIFVYVQKTERIACRDKETLRRARSDYYYYIQ	25	Secretome	0.238095	0.333333	0.238095	0.190476	0.47619	0.52381	0.380952	0.238095	0.142857	1.94474	9.13495	65.2381	101.405	3.89952	-0.421429	0.548874
TRINITY_DN27888_c0_g1_i1.p3	MIRDYLILLSWLCAVQGKIGYFWHITDIHYDPKYSTQG	17	Secretome	0.238095	0.380952	0.142857	0.333333	0.52381	0.47619	0.285714	0.190476	0.0952381	0.45529	7.68805	55.7143	68.1238	1.4481	0.0604762	0.294379
TRINITY_DN12050_c0_g1_i1.p2	MKAELQIVKVLLLKVGIELGMGDTVSIFVLSIFLNSNIDEKHR	22	Secretome	0.190476	0.47619	0.333333	0.142857	0.428571	0.571429	0.285714	0.142857	0.142857	-0.781169	5.51935	120.476	23.2905	1.7519	0.08	0.357985
TRINITY_DN12039_c0_g1_i1.p5	MLHIKFILAIVSSMILCPLCEDGCLLEGKEMRRECDDFTIV	20	Secretome	0.238095	0.428571	0.190476	0.047619	0.47619	0.52381	0.47619	0.142857	0.333333	-4.07817	3.96454	69.5238	69.9714	2.99	-0.205714	0.668556
TRINITY_DN10461_c0_g2_i1.p4	MLKWLACVEALGRCFFFFFLYFFLFFSVSLSSSVLRVCRIDRSVWSTCEILPQL	33	Secretome	0.238095	0.47619	0.380952	0.047619	0.571429	0.428571	0.238095	0.142857	0.0952381	0.916629	8.23138	134.286	72.7143	1.59952	0.00952381	0.659801
TRINITY_DN10072_c0_g1_i1.p5	MMRLSFALVLIVAGLHVSTGEDCKGCVPLDSYSFDKVTRVR	20	Secretome	0.285714	0.619048	0.190476	0.0952381	0.47619	0.52381	0.380952	0.190476	0.190476	-0.0828908	6.32782	60	23.1524	2.85238	-0.237143	0.442988
TRINITY_DN8805_c0_g1_i1.p14	MYVKCRCVCVCVCLKLLIIKLLQLTNYHAIVVLQTNRDDAPSSNAATKIS	29	Secretome	0.380952	0.714286	0.380952	0	0.428571	0.571429	0.190476	0.0952381	0.0952381	-0.0226796	6.44867	97.619	37.319	2.08571	-0.0438095	0.263305
TRINITY_DN2287_c0_g1_i1.p1	PRTVLISLAVLILICVEKVLLQEVDNVPGPVKIEDFDPLLMM	21	Secretome	0.047619	0.52381	0.285714	0.047619	0.619048	0.380952	0.285714	0.047619	0.238095	-4.01937	3.60602	97.1429	55.4762	1.0481	0.130476	0.426916
TRINITY_DN8842_c0_g2_i1.p7	VKIDRFVFFFSFFCFLFIFLLQEERPRQGCVWSEFLQRYDEKTITAK	26	Secretome	0.285714	0.380952	0.190476	0.142857	0.428571	0.571429	0.333333	0.190476	0.142857	0.947433	8.51862	55.7143	47.4857	2.84857	-0.25	0.521956
TRINITY_DN24443_c0_g1_i1.p4	MFMLCVICLFFGRFQRFNAKDKGSIGRNDNAIYYTVKTD	19	Secretome	0.3	0.6	0.2	0.1	0.4	0.6	0.35	0.2	0.15	0.97621	9.0993	58.5	7.665	3.113	-0.2815	0.416029
TRINITY_DN6640_c0_g2_i1.p1	MHPAILDAAGYTLLLSGFITLATLLREGCKHKKRSPFYILSTSDVFSSIVTAIVLLASHIEAGVRLSYNWQNNTDDTEVDRT	62	Secretome	0.25	0.65	0.15	0.1	0.3	0.7	0.3	0.1	0.2	-2.02127	4.06268	48.5	-9.1	4.1625	-0.3625	0.429162
TRINITY_DN11901_c0_g6_i1.p1	MIKRLFFLYFILFFYIESEQNVTSREVDSTLEQDACRV	18	Secretome	0.3	0.6	0.25	0	0.3	0.7	0.35	0.1	0.25	-3.04941	3.95233	68	67.86	3.862	-0.3405	0.505711
TRINITY_DN22563_c0_g1_i1.p2	MKSLILFLCLVKLDEIIVEQKDCIVIDIRLDDIQMQCR	18	Secretome	0.1	0.35	0.3	0	0.45	0.55	0.4	0.15	0.25	-2.08114	4.19293	112	7.345	3.0075	-0.2285	0.21944
TRINITY_DN6260_c0_g1_i1.p1	MKSLVWKEFHAVKNSLKSIVALLCLFDSRTETHRTFKVSRTFLHWRQFVLCE	32	Secretome	0.2	0.3	0.2	0.3	0.45	0.55	0.35	0.3	0.05	3.42684	11.3797	68	24.13	2.5025	-0.1405	0.551351
TRINITY_DN11785_c2_g1_i1.p6	MLALVIEIRLLVALMLLSGFAKSKERLSISWHVLSISRYQHWF	23	Secretome	0.2	0.25	0.25	0.3	0.45	0.55	0.3	0.25	0.05	2.4567	10.4467	92.5	25.76	1.972	-0.032	0.407666
TRINITY_DN3281_c0_g1_i1.p2	MLIWILLSFLAFGDGQFTQEPTESTSRLPWNRYDD	15	Secretome	0.25	0.5	0.05	0.15	0.3	0.7	0.3	0.1	0.2	-2.0208	4.10529	19.5	72.54	4.152	-0.3885	0.436805
TRINITY_DN15634_c0_g1_i1.p5	MNPRAIILLSLAAVISAANEPIAIIRQEQDISPDGSY	17	Secretome	0.25	0.5	0.3	0.05	0.5	0.5	0.25	0.05	0.2	-3.0208	3.73798	88	75.85	2.32	-0.0455	0.498276
TRINITY_DN11470_c2_g3_i3.p19	MVTVVMIVIMVTVTVMVMVVNNSDASASSNADAGVDKNCSLLRSFPL	27	Secretome	0.4	0.7	0.3	0.05	0.5	0.5	0.2	0.1	0.1	-0.0533331	6.27179	83	42.915	1.8585	-0.0265	0.498521
TRINITY_DN25807_c0_g1_i1.p3	QIARVAFAVCVINFPGVATTPRRTGMRTESPAVKQQSP	18	Secretome	0.4	0.6	0.1	0	0.35	0.65	0.25	0.2	0.05	2.97698	12.2226	19.5	141.165	3.807	-0.4455	0.496345
TRINITY_DN18147_c0_g1_i1.p2	SDLVAIRALMIIIISGVTCNNVSVMQVLTITIIIVIVVVIVISSDRINGNNGDETGGDSSSSVTTITSS	49	Secretome	0.65	0.9	0.1	0	0.25	0.75	0.15	0	0.15	-3.02126	3.38007	34	47.815	2.8215	-0.074	0.269293
TRINITY_DN23270_c0_g1_i1.p1	SRRRACHRHTRETSEYRHRLFFATWLLLLLLLFAMSFLTFASNAFNVPVIGVRHNAVRRQT	41	Secretome	0.25	0.65	0.35	0.1	0.5	0.5	0.2	0.2	0	3.21614	12.8011	87.5	88.5	2.6115	-0.134	0.360917
TRINITY_DN20305_c0_g1_i1.p1	SVNACRLLFVVEIFEIFTPASKIHEENTNDGSRHGKHLRG	20	Secretome	0.3	0.45	0.1	0.15	0.25	0.75	0.5	0.35	0.15	1.69964	9.53864	39	31.18	4.3625	-0.4865	0.575975
TRINITY_DN24399_c0_g1_i1.p1	VFRKVGGFVYVMSVLVSLEGQLGAQRASENAQPCNDIVQRTMQDESQLLVLLYVVFHTISTAMRFEPANAKFFHHEICQSSL	62	Secretome	0.263158	0.368421	0.210526	0.263158	0.473684	0.526316	0.315789	0.210526	0.105263	0.4281	7.52423	51.5789	69.1789	2.03737	-0.0336842	0.418277
TRINITY_DN27954_c0_g1_i1.p2	MEFFTNVGCMTLVINLICNSRSMTLALGAMCSMVSGVMFEYTSARRCGDRGRSFA	36	Secretome	0.421053	0.526316	0.157895	0.157895	0.526316	0.473684	0.315789	0.210526	0.105263	1.94649	9.4975	25.7895	49.8421	3.45211	-0.28	0.668271
TRINITY_DN10921_c0_g1_i1.p8	MLDRVFLMMILVKLPADDKSQQRVDHPADRACQGR	16	Secretome	0.263158	0.578947	0.157895	0.0526316	0.315789	0.684211	0.473684	0.263158	0.210526	0.188501	7.36102	25.7895	36.7105	5.26263	-0.663684	0.643758
TRINITY_DN17058_c0_g1_i1.p3	MLEVSEERGGRAAGMVVLLFAATSSLRASGNRTEREWSDSPRRGVSRRR	30	Secretome	0.263158	0.473684	0.0526316	0.0526316	0.210526	0.789474	0.526316	0.368421	0.157895	3.97918	12.3751	15.2632	137.105	7.30947	-0.998421	0.746594
TRINITY_DN11456_c0_g1_i1.p10, TRINITY_DN11456_c0_g1_i2.p10, TRINITY_DN11456_c0_g1_i3.p7	MPALFQLLRARSPLGLSLVLALCVRECNARKVSRDQARYTFAECFFLT	29	Secretome	0.315789	0.421053	0.210526	0.210526	0.473684	0.526316	0.315789	0.210526	0.105263	1.94633	9.44586	46.3158	36.3263	3.01368	-0.229474	0.658646
TRINITY_DN11841_c4_g1_i1.p6	MYFLKALFNLLFFACLTVYPVNFLTEISQKEIVELY	17	Secretome	0.105263	0.368421	0.368421	0.157895	0.578947	0.421053	0.210526	0.0526316	0.157895	-2.02208	3.98004	127.895	50.3053	0.506842	0.23	0.451305
TRINITY_DN13607_c0_g1_i1.p4	RASHVADDASVHASVLTLMGLVIIARAGRVSRGKKQNVAATVSARR	27	Secretome	0.421053	0.631579	0.315789	0	0.421053	0.578947	0.315789	0.315789	0	5.97557	12.9847	61.5789	53.2632	3.83684	-0.478947	0.429652
TRINITY_DN12005_c6_g2_i1.p2	SEILLLITMLYLTASCEYGISVKNPPIVLWTAGD	15	Secretome	0.315789	0.631579	0.315789	0.105263	0.684211	0.315789	0.157895	0.0526316	0.105263	-1.05366	4.18439	97.3684	7.72632	0.194211	0.263684	0.219516
TRINITY_DN16968_c0_g1_i1.p3	SRDDYVSSAYEAIAERTVLYFCLFLLLAQIDGHRVTATLRLHVIDGILNLS	32	Secretome	0.263158	0.473684	0.473684	0.105263	0.526316	0.473684	0.263158	0.210526	0.0526316	1.45719	10.4013	158.947	20.8105	1.19526	0.128421	0.411948
TRINITY_DN10345_c0_g1_i1.p6	YLYLFLSLFPFLVTEDALAPRINNKRARASSRGRLLGR	19	Secretome	0.315789	0.473684	0.263158	0	0.421053	0.578947	0.368421	0.368421	0	6.97572	13.201	72.1053	50.9316	4.99421	-0.672632	0.537089
TRINITY_DN29417_c0_g1_i1.p3	YTSSLTLSLSLCLFTLRRTAVSLASRRDQAGPVSKPRDLLLRE	24	Secretome	0.210526	0.473684	0.263158	0	0.421053	0.578947	0.421053	0.263158	0.157895	1.97857	11.3051	82.1053	62.0947	4.22474	-0.514211	0.459891
TRINITY_DN24094_c0_g1_i1.p4	AFSGLWFQLIAASVRVMAVDGSLYPTRTRGEVNTSA	18	Secretome	0.444444	0.722222	0.222222	0.0555556	0.444444	0.555556	0.222222	0.111111	0.111111	-0.0228544	6.48883	59.4444	-5.67222	2.77611	-0.156111	0.180751
TRINITY_DN3370_c0_g2_i1.p3	ILQIVLLAIPACMLTQYPVQTISANSDLSTELSEIRSNLDR	23	Secretome	0.333333	0.555556	0.277778	0	0.277778	0.722222	0.333333	0.111111	0.222222	-2.02001	4.10529	92.2222	61.7667	3.82556	-0.305	0.482403
TRINITY_DN2701_c0_g2_i1.p4	KNNYIIIIIAFPCINKIYTFENPKRNFAHKNHNLKKS	19	Secretome	0.111111	0.388889	0.111111	0.222222	0.277778	0.722222	0.444444	0.388889	0.0555556	4.45702	11.2482	27.2222	41.3389	3.91778	-0.510556	0.429468
TRINITY_DN11447_c1_g2_i1.p2	LILFCIISRKCPDDKRIDFLSYSCGDDERNPRRYIKERDVKKRFLFFLIFLTFCLVISCVSSEFQRSPDIFSRYRML	59	Secretome	0.222222	0.388889	0.166667	0.166667	0.444444	0.555556	0.277778	0.166667	0.111111	0.977142	9.3465	59.4444	72.5944	3.18778	-0.215556	0.704048
TRINITY_DN12843_c0_g1_i1.p2	MASPRVRTLLVVTAAIIATNAAAWPDNQVPVFSPYFPDR	21	Secretome	0.166667	0.666667	0.222222	0.222222	0.666667	0.333333	0.166667	0.0555556	0.111111	-1.02331	4.10919	43.3333	45.0111	1.56056	0.0661111	0.257374
TRINITY_DN2690_c0_g1_i1.p8	MEIQWLFLVVFVMERVPTTCGVLIWIHIVGINEVLISR	20	Secretome	0.166667	0.388889	0.555556	0.111111	0.722222	0.277778	0.166667	0.111111	0.0555556	0.217402	7.55133	200	37.2611	-0.796667	0.522222	0.225848
TRINITY_DN7142_c0_g1_i1.p19	MESWLINFVVPCLCPLRSLGNNPDVLSPIATADGRGKE	20	Secretome	0.333333	0.722222	0.277778	0	0.5	0.5	0.277778	0.111111	0.166667	-1.02142	4.37042	70.5556	13.9167	2.47722	-0.133333	0.357762
TRINITY_DN10402_c0_g1_i2.p6	MFWLPVVDEFVLAVVVDKFGKASAAAARSAKNRSNSDDVSDS	24	Secretome	0.5	0.833333	0.277778	0	0.277778	0.722222	0.333333	0.166667	0.166667	-0.0218891	6.52203	38.3333	68.9667	4.475	-0.453333	0.371982
TRINITY_DN9024_c0_g1_i1.p9	MHFLVVFMAIFLLCQKERKNERNLLLRIKSTIGG	16	Secretome	0.222222	0.333333	0.277778	0	0.388889	0.611111	0.388889	0.277778	0.111111	2.97808	11.5504	108.333	29.1389	3.45833	-0.386667	0.505945
TRINITY_DN9296_c0_g1_i1.p7, TRINITY_DN9296_c0_g5_i1.p13	MLNVYYYLTQLIINVIMMIFTLESGLKIARSERERNNRHRSVGESTIAN	31	Secretome	0.277778	0.5	0.166667	0.0555556	0.222222	0.777778	0.444444	0.277778	0.166667	1.21991	10.2471	43.3333	53.2056	5.68611	-0.662778	0.286
TRINITY_DN11989_c0_g3_i1.p3	MLQYLLTLLCVASYCVASDQNQDQYQDFTNFLQGK	17	Secretome	0.166667	0.444444	0.0555556	0.166667	0.277778	0.722222	0.222222	0.0555556	0.166667	-2.02268	3.82611	21.6667	14.9722	3.72111	-0.336667	0.4789
TRINITY_DN6480_c0_g1_i1.p6, TRINITY_DN6480_c0_g1_i2.p6, TRINITY_DN6480_c0_g1_i3.p6, TRINITY_DN6480_c0_g1_i4.p6	MLVRTFMFLGFTVLPPTHALVPPGSDAGNLYMLYAIE	19	Secretome	0.277778	0.555556	0.388889	0.111111	0.777778	0.222222	0.111111	0	0.111111	-2.02364	3.55011	113.889	88.1056	-0.317778	0.368889	0.325539
TRINITY_DN11997_c2_g2_i1.p4	MNRWILLAALAALASVAQAKSDKIVCYFGSWAVYRPG	19	Secretome	0.333333	0.555556	0.222222	0.222222	0.666667	0.333333	0.222222	0.166667	0.0555556	1.94413	9.27448	59.4444	-15.9389	1.03	0.07	0.458516
TRINITY_DN6579_c0_g1_i1.p9	MNRYIVVSVLFLCKDDLDGDFDYERIRVFEDISTVPI	19	Secretome	0.111111	0.444444	0.277778	0.166667	0.5	0.5	0.388889	0.111111	0.277778	-3.02001	3.91803	97.2222	29.3222	2.60722	-0.0227778	0.56907
TRINITY_DN10985_c1_g1_i1.p4	MRVQAALRTRVIIILCNLMRRSSARETVQYALQLLFLFPVRE	24	Secretome	0.111111	0.277778	0.388889	0.166667	0.611111	0.388889	0.222222	0.111111	0.111111	-0.0223908	6.52667	124.444	57.9222	1.20667	0.0827778	0.515205
TRINITY_DN11968_c1_g14_i2.p21	MSFILSLVCVSHVPLNAKAYVTQRYARPLQREGIQSE	19	Secretome	0.222222	0.333333	0.222222	0.111111	0.444444	0.555556	0.277778	0.166667	0.111111	0.976812	9.17047	65	68.7111	3.59	-0.366111	0.81709
TRINITY_DN11472_c0_g1_i2.p11	MTLSVLIGVTFFLGAVIVSTPSEERVEVTLTRS	15	Secretome	0.333333	0.611111	0.333333	0	0.388889	0.611111	0.277778	0.111111	0.166667	-1.02034	4.47943	107.778	63.9333	2.34333	-0.0605556	0.413748
TRINITY_DN13952_c0_g1_i1.p3	PPFLSLSHSRWLMKGLLVMVLSVMMGGADEEEGDGQMMVTTMVMVS	28	Secretome	0.277778	0.555556	0.166667	0	0.5	0.5	0.277778	0	0.277778	-5.01875	3.22577	48.3333	39.35	1.58611	0.0894444	0.181298
TRINITY_DN28953_c0_g1_i1.p2	SFFYICICIYIYVYYVGAKFVEWISAFDDDNETIIG	18	Secretome	0.222222	0.5	0.277778	0.166667	0.5	0.5	0.333333	0.0555556	0.277778	-4.01937	3.60602	86.6667	7.95	1.56111	0.156667	0.473977
TRINITY_DN1128_c0_g1_i1.p2	TIITTIIIIITTITTTTTITTASYTTVATICLSSLPVLTN	22	Secretome	0.5	0.722222	0.388889	0.0555556	0.555556	0.444444	0	0	0	-0.0555525	5.91949	124.444	39.1778	-0.199444	0.360556	0.185837
TRINITY_DN17832_c0_g1_i1.p2	TLGDLRGSAACICAVPLAILIALATKRVGGRCQAETSSLPKTNDFIRW	30	Secretome	0.333333	0.5	0.166667	0.111111	0.388889	0.611111	0.277778	0.166667	0.111111	0.947127	8.5451	48.8889	45.9389	3.15556	-0.267778	0.474317
TRINITY_DN16845_c0_g1_i1.p3	VTLLALLLIVVYTLTTALIVEMNKQILINILATLL	17	Secretome	0.111111	0.277778	0.611111	0	0.666667	0.333333	0.111111	0.0555556	0.0555556	-0.0230065	6.40875	216.667	76.8278	-1.04056	0.47	0.398537
TRINITY_DN2480_c0_g1_i1.p3	DHPRVLSCSCLLVQSLTGCSISRSSAESPRISESTV	19	Secretome	0.529412	0.647059	0.235294	0	0.294118	0.705882	0.235294	0.117647	0.117647	-0.0215971	6.53351	68.8235	113.318	3.18471	-0.192353	0.567412
TRINITY_DN10340_c1_g3_i1.p3, TRINITY_DN10340_c1_g4_i1.p2	DLSSFRSLFLIWPFALTTSVVVCRKNKKKNLHAVNNNNPS	23	Secretome	0.117647	0.588235	0.176471	0.0588235	0.235294	0.764706	0.352941	0.352941	0	5.21551	11.9974	45.8824	32.9765	4.36765	-0.641765	0.299765
TRINITY_DN11933_c4_g3_i1.p15, TRINITY_DN11933_c4_g3_i2.p16	ERERRKERDKKRKTLVCMCVCVYCVRTNNSVAKTFTYISILFIP	27	Secretome	0.294118	0.529412	0.352941	0.176471	0.588235	0.411765	0.0588235	0.0588235	0	0.974942	9.29828	114.706	26.3059	-0.0341176	0.361176	0.480903
TRINITY_DN10522_c0_g1_i2.p4	ILYGLYLEGAVTIAAIMVAVLQVSATQSLTNIGLKYGLLIEA	25	Secretome	0.352941	0.411765	0.411765	0.0588235	0.588235	0.411765	0.117647	0.0588235	0.0588235	-0.0238002	6.40204	143.529	63.6882	0.000588235	0.275882	0.387232
TRINITY_DN18071_c0_g1_i1.p3	LILIILPLLCLLVNRYEFIFIDNTLYVDDGRW	15	Secretome	0.117647	0.411765	0.235294	0.294118	0.588235	0.411765	0.294118	0.0588235	0.235294	-3.02206	3.69904	85.8824	24.8353	1.72647	0.134706	0.226726
TRINITY_DN24562_c0_g1_i1.p12	MCSLPLVSFCLSLSVTLSLKLKNDREQEAKSALMD	18	Secretome	0.176471	0.352941	0.294118	0	0.352941	0.647059	0.470588	0.235294	0.235294	-0.0204819	6.62445	80.5882	12.6529	3.38118	-0.415294	0.173559
TRINITY_DN10768_c0_g2_i1.p2	MCVDVVCLCMCVFVCDVTPGMAQLSSRASDHLGPFVP	20	Secretome	0.375	0.625	0.3125	0.125	0.5625	0.4375	0.1875	0.125	0.0625	0.216938	7.55096	79.375	57.525	1.41375	0.070625	0.520061
TRINITY_DN29223_c0_g1_i1.p6	MFLVDESGRLVTVCILPVDFSYGNARTSAISDANRASVRR	23	Secretome	0.470588	0.705882	0.352941	0	0.352941	0.647059	0.294118	0.235294	0.0588235	2.97668	12.5001	63.5294	43.1059	4.60294	-0.484118	0.596103
TRINITY_DN16919_c0_g1_i1.p1	MFNHRRGLQALSTCNLLGVTFLLLIVAGSYDVSADLNSEFVKGKICIGTNG	34	Secretome	0.352941	0.588235	0.235294	0.0588235	0.529412	0.470588	0.235294	0.117647	0.117647	-0.0530247	6.31683	85.8824	-18.6118	1.17647	0.0817647	0.225748
TRINITY_DN11561_c3_g1_i1.p2	MIEVNIVKLFVSLANVSIVLARSERGEIVVQLVITSDE	21	Secretome	0.235294	0.470588	0.352941	0	0.411765	0.588235	0.352941	0.117647	0.235294	-2.01955	4.14752	120	43.4941	2.71059	-0.111765	0.291418
TRINITY_DN27462_c0_g1_i1.p3	MKVVALFLLVVAYVLAEDNYTTKYDNVDLDSIL	16	Secretome	0.176471	0.588235	0.235294	0.117647	0.352941	0.647059	0.352941	0.0588235	0.294118	-4.02142	3.57489	85.8824	43.4941	2.97294	-0.151765	0.253002
TRINITY_DN9001_c0_g4_i1.p3	MLITLITLLLGLGREHTEKRKQQNSSSKPIDQPQ	17	Secretome	0.176471	0.411765	0.0588235	0	0.176471	0.823529	0.352941	0.235294	0.117647	1.97747	10.5005	22.9412	94.7059	4.77529	-0.692353	0.408799
TRINITY_DN7745_c0_g1_i1.p15	MLLLFLLLLSLRAAPLKQSQTESMFDKKLSSG	15	Secretome	0.352941	0.411765	0.117647	0.0588235	0.294118	0.705882	0.294118	0.176471	0.117647	0.97747	9.44159	45.8824	86.7588	2.54824	-0.245882	0.303542
TRINITY_DN6593_c0_g2_i1.p10	MMSLLLVVVVALQALRERGRWCTTATSVHGCAGGRA	19	Secretome	0.705882	0.764706	0.235294	0.117647	0.588235	0.411765	0.176471	0.176471	0	2.15483	8.83795	34.7059	63.4412	1.67235	-0.00117647	0.314712
TRINITY_DN11021_c0_g3_i1.p10	MNETVLSGAKRVKWLVAPGVILVCVGVVAAIRCNHPWLHYVLLLSTVSHC	33	Secretome	0.235294	0.470588	0.352941	0.294118	0.588235	0.411765	0.176471	0.176471	0	0.665207	7.61676	125.882	39.1294	-0.0729412	0.322941	0.187525
TRINITY_DN11480_c0_g1_i2.p27, TRINITY_DN11480_c0_g1_i3.p26, TRINITY_DN11480_c0_g1_i5.p27	MQTGDNRICPLLIIIIIIIICAAHAETSPSFPRQEKKEKDNR	25	Secretome	0.176471	0.411765	0	0.0588235	0.176471	0.823529	0.529412	0.294118	0.235294	0.979979	9.43829	0	76.1412	5.54176	-0.781765	0.414723
TRINITY_DN11631_c1_g3_i1.p37	MVMMVMIVVVVVVVRLLSEMNARMLGKAKRILEEK	18	Secretome	0.176471	0.235294	0.294118	0	0.470588	0.529412	0.470588	0.294118	0.176471	1.97918	10.4944	80.5882	54.1	2.91412	-0.356471	0.761921
TRINITY_DN11300_c0_g2_i1.p4	MVSNTGTLRLLKFLLFFTLHLIDAATLFCSLAFDVSDVSHD	24	Secretome	0.411765	0.705882	0.352941	0.176471	0.529412	0.470588	0.235294	0.0588235	0.176471	-2.81212	3.82513	91.7647	16.6706	0.871176	0.264706	0.35732
TRINITY_DN11368_c3_g2_i2.p8, TRINITY_DN11368_c3_g2_i3.p8	MYCLQWLIPVLLIPKPVNPALLQTHVMFMALYLIGFFLERKPCTICSLVFLAAVFLICYSGSGNCLLWSTNCDTVRCDNG	63	Secretome	0.411765	0.764706	0.176471	0.0588235	0.470588	0.529412	0.176471	0.0588235	0.117647	-1.11448	4.10919	62.9412	27.4176	2.34294	-0.0935294	0.367425
TRINITY_DN2706_c0_g1_i1.p2	QIIALRLSLFCVFAPKYFVRRSSLERSSWLYYLENFFI	21	Secretome	0.235294	0.294118	0.235294	0.294118	0.529412	0.470588	0.176471	0.0588235	0.117647	-1.02318	4.25812	91.7647	63.5941	1.24059	0.162353	0.413532
TRINITY_DN22361_c0_g1_i1.p9	VVVVIVVVLNFHTLEAFEIARAATVTCYLACRG	16	Secretome	0.529412	0.588235	0.411765	0.117647	0.705882	0.294118	0.176471	0.117647	0.0588235	0.915045	8.22284	86.4706	36.6	0.842941	0.153529	0.368617
TRINITY_DN1192_c0_g1_i1.p14	CFVVTALTVLFIIKGAPQGAGNLSNACRIREKWRSAV	21	Secretome	0.3125	0.5	0.3125	0.0625	0.4375	0.5625	0.3125	0.25	0.0625	2.94633	11.3797	79.375	64.3	3.50563	-0.368125	0.506467
TRINITY_DN2732_c0_g1_i1.p4, TRINITY_DN2732_c0_g2_i1.p4	CSSDLFAQTWLRVNGWLAVILCVFSHIEYDSGRASGDAPENFVGDSSYKY	34	Secretome	0.375	0.6875	0.125	0.1875	0.5	0.5	0.25	0.0625	0.1875	-2.02301	3.87604	24.375	41.65	2.26313	-0.054375	0.302517
TRINITY_DN23792_c0_g1_i1.p2	DFKFSAVLSFVHFLINILSSDFSECALKREKERHD	19	Secretome	0.25	0.375	0.125	0.125	0.25	0.75	0.625	0.3125	0.3125	-0.80947	5.64948	30.625	71.2687	4.955	-0.605	0.328415
TRINITY_DN2711_c0_g1_i1.p3	MAGWLSFVPIVIASTIVMAESSVVPAEPGKRRNGR	19	Secretome	0.3125	0.625	0.1875	0	0.4375	0.5625	0.375	0.25	0.125	1.97824	11.3781	42.5	118.75	4.1	-0.483125	0.444117
TRINITY_DN11877_c1_g1_i1.p1	MCVSIRKDEEELLLLYILLLVYVTGVIVFNKINVNRSPAFV	25	Secretome	0.125	0.625	0.4375	0.125	0.625	0.375	0.125	0.125	0	1.97573	11.6518	127.5	80.525	0.62625	0.228125	0.162235
TRINITY_DN10426_c0_g1_i1.p14	MFILHQNGEDTRPLILLVVCSWLEAGVTISLAELAALNGNAETP	28	Secretome	0.4375	0.625	0.5	0	0.625	0.375	0.125	0	0.125	-2.02159	3.61371	122.5	-5.325	0.313125	0.273125	0.177764
TRINITY_DN26754_c0_g1_i1.p5	MKLLALSVCLLATIMITRALNLEDLATHGEEPSKV	19	Secretome	0.25	0.5	0.3125	0.0625	0.4375	0.5625	0.375	0.125	0.25	-2.77945	4.14594	97.5	49.3625	1.90125	-0.034375	0.423461
TRINITY_DN4785_c0_g1_i1.p16	MKVFTLFLNLLCCSCDISYTITSDLVVQTSV	15	Secretome	0.375	0.6875	0.375	0.0625	0.4375	0.5625	0.125	0	0.125	-2.02331	3.49188	127.5	4.06875	0.884375	0.24875	0.283236
TRINITY_DN9546_c0_g1_i1.p11	MRTVTFRTLCVISFSFAQLACQCVLSEPKIEIDRSRSDV	23	Secretome	0.1875	0.5	0.3125	0	0.375	0.625	0.4375	0.1875	0.25	-1.02017	4.54462	109.375	129.894	3.36313	-0.2675	0.360918
TRINITY_DN7622_c0_g1_i1.p5	MSSYLSSGICNKHVCVCVCVCVCVCKKKREIMGHRIAQSNM	25	Secretome	0.1875	0.25	0.1875	0.0625	0.375	0.625	0.4375	0.375	0.0625	4.21692	11.7512	55	69.25	3.51562	-0.460625	0.254848
TRINITY_DN6659_c0_g1_i1.p15	SDDTRGVAAPLLLHVIVAVAVGTVIVDRRVNVQKRGQG	22	Secretome	0.1875	0.5625	0.3125	0	0.4375	0.5625	0.3125	0.25	0.0625	2.97652	12.2226	96.875	40.8312	3.5225	-0.36625	0.435754
TRINITY_DN5355_c0_g1_i1.p11	TVMGIIDDRILLCLINLCVRCNFTTYNKLNSQQTANKTS	23	Secretome	0.4375	0.625	0.125	0.0625	0.1875	0.8125	0.125	0.125	0	1.97478	10.2476	30.625	57.7437	3.28687	-0.35375	0.211413
TRINITY_DN22821_c0_g1_i1.p2	CAAIESLLILFIEIPASRHGVSYGFSRAAALRPLN	20	Secretome	0.4	0.6	0.4	0.133333	0.666667	0.333333	0.133333	0.133333	0	1.97509	11.1476	91.3333	42.1933	1.346	0.0606667	0.361361
TRINITY_DN27479_c0_g1_i1.p2	IDAPPGILVAPIALLITATSSTGPAIKEVPVSAIA	20	Secretome	0.466667	0.733333	0.466667	0	0.666667	0.333333	0.133333	0.0666667	0.0666667	-0.0230065	6.40875	110.667	36.5333	-0.170667	0.323333	0.295667
TRINITY_DN25158_c0_g1_i1.p4	MAACVCVRVHMCGMCVRVCVSVCVSVCVCATSCADLPTKIKANETLRC	33	Secretome	0.333333	0.533333	0.333333	0	0.466667	0.533333	0.333333	0.2	0.133333	0.946972	8.54047	91.3333	18.0333	2.24467	-0.193333	0.219673
TRINITY_DN15997_c0_g1_i1.p4	MDVCVLICLFACIFFIYNYYHLSTAKSGEREPP	18	Secretome	0.333333	0.466667	0.133333	0.2	0.466667	0.533333	0.333333	0.2	0.133333	0.216913	7.53522	32.6667	46.44	2.71533	-0.226667	0.42239
TRINITY_DN11178_c0_g2_i1.p17	MIFYFEPVVIFLLAFGFLVDTELYRKDSIVLKYENK	21	Secretome	0.0666667	0.266667	0.266667	0.133333	0.4	0.6	0.466667	0.266667	0.2	0.977137	9.0993	97.3333	10.34	3.02867	-0.351333	0.422693
TRINITY_DN11734_c1_g1_i3.p6, TRINITY_DN11734_c1_g1_i4.p7	MLEYKRKILGFFFVFFSLSFLCFCAKEQDPFGGAGLYFD	24	Secretome	0.333333	0.533333	0.2	0.2	0.666667	0.333333	0.266667	0.0666667	0.2	-2.02221	3.87604	39.3333	58.6467	1.21067	0.107333	0.225332
TRINITY_DN9044_c0_g1_i1.p10	MLLLLLFMLAPEYRAEERPRVVLFNTALHD	15	Secretome	0.133333	0.466667	0.333333	0.133333	0.466667	0.533333	0.4	0.2	0.2	-0.78055	5.54938	97.3333	33.22	2.88933	-0.164	0.179203
TRINITY_DN25900_c0_g1_i1.p3	MNGTRLRMLIFLCFSVSSSNSSNADKTKVHIDGRSK	21	Secretome	0.333333	0.6	0.2	0.0666667	0.266667	0.733333	0.466667	0.333333	0.133333	2.21726	10.5007	52	50.94	3.86467	-0.457333	0.185567
TRINITY_DN11759_c0_g1_i1.p9	MNIICFTVCVFVNVLQEKHVLLPTFTTNRDE	16	Secretome	0.2	0.466667	0.2	0.133333	0.333333	0.666667	0.4	0.2	0.2	-0.780706	5.54938	71.3333	20.38	2.99733	-0.215333	0.175343
TRINITY_DN9880_c1_g1_i1.p1, TRINITY_DN9880_c1_g2_i1.p6	MNTATVFLLGILSAAQAVSFFNLVAEEWNTYK	17	Secretome	0.2	0.466667	0.266667	0.266667	0.533333	0.466667	0.2	0.0666667	0.133333	-1.02254	4.25812	71.3333	23.6133	1.03067	0.168	0.431498
TRINITY_DN5704_c0_g2_i1.p4	MPAIIRTSVFVILVVRKLQLSKGRIGLESICLIADNPR	23	Secretome	0.266667	0.466667	0.4	0	0.6	0.4	0.266667	0.133333	0.133333	-0.0527141	6.31805	136.667	22.4067	1.78533	0.00733333	0.43386
TRINITY_DN16900_c0_g1_i1.p3	MQMHQQCLLLLTFGSVATLMREMRSQAMPSLFRSEK	21	Secretome	0.266667	0.333333	0.133333	0.0666667	0.4	0.6	0.333333	0.2	0.133333	0.978244	9.69012	32.6667	130.707	3.356	-0.344	0.486889
TRINITY_DN11882_c1_g12_i1.p6, TRINITY_DN11882_c1_g9_i1.p6	MSTRRLLEVCVVWVLTSSIKSSTVRNQEPQDTLICN	21	Secretome	0.266667	0.6	0.2	0	0.333333	0.666667	0.2	0.0666667	0.133333	-1.05271	4.18439	71.3333	53.8733	3.21267	-0.252	0.211693
TRINITY_DN27462_c0_g1_i1.p2	MTHAVFALFILPAESRGRKTDEKGLGRDCKTQ	17	Secretome	0.333333	0.466667	0.0666667	0	0.266667	0.733333	0.533333	0.333333	0.2	1.9476	9.57819	26	-1.35333	4.88933	-0.716	0.417433
TRINITY_DN1563_c0_g1_i1.p9	SVDHTTLCCIASCSASLADMYITNCELFSIPCE	18	Secretome	0.266667	0.466667	0.2	0.133333	0.6	0.4	0.2	0	0.2	-3.0829	3.42474	78	6.23333	0.829333	0.214667	0.171286
TRINITY_DN21530_c0_g1_i1.p5	SYRSAFFLSFSLSLSLSLLLSLHDKVKRKGGG	17	Secretome	0.266667	0.4	0.333333	0.0666667	0.533333	0.466667	0.4	0.333333	0.0666667	3.21646	11.0795	123.333	28.62	1.454	-0.116667	0.565931
TRINITY_DN4044_c0_g1_i1.p3	ARTPLHVCVCVCVCVFVAARYINIKKMCEGKMT	19	Secretome	0.214286	0.285714	0.142857	0.0714286	0.5	0.5	0.357143	0.285714	0.0714286	2.94523	10.1309	55.7143	67.6714	2.21214	-0.252143	0.256669
TRINITY_DN10476_c0_g1_i1.p2	EALGCSFIVSFSSLILLLAQQSPSQLLFSNNKF	19	Secretome	0.214286	0.428571	0.142857	0.142857	0.357143	0.642857	0.0714286	0.0714286	0	0.975736	9.70001	55.7143	130.243	2.13214	-0.109286	0.224467
TRINITY_DN4543_c0_g2_i1.p3	LMGMKLDIRLLLLLLLSLLSLLSSLLFYCYMAGIKKNP	24	Secretome	0.214286	0.357143	0.285714	0.214286	0.785714	0.214286	0.142857	0.142857	0	1.94334	9.27496	90.7143	58.5864	-0.435714	0.255714	0.373835
TRINITY_DN4792_c0_g1_i1.p3	LSLSLSVSLSFYLSLFLFVSKVEDISGAPTFLVKEDRRSFF	27	Secretome	0.214286	0.428571	0.214286	0.214286	0.5	0.5	0.357143	0.214286	0.142857	0.977781	9.69012	55.7143	110.471	2.65571	-0.141429	0.441397
TRINITY_DN21238_c0_g1_i1.p10	MCSHYAIALFLVTSSTTDYSLNVSVCSRFDTDIK	20	Secretome	0.285714	0.642857	0.285714	0.0714286	0.428571	0.571429	0.285714	0.142857	0.142857	-0.0533331	6.27179	97.1429	15.0571	2.26714	-0.0671429	0.476263
TRINITY_DN5916_c0_g1_i1.p3	MESFFFFCLISVLLFPSRTLRNRSKRKKAIWER	19	Secretome	0.142857	0.214286	0.214286	0.0714286	0.285714	0.714286	0.571429	0.5	0.0714286	5.97666	12.5242	62.8571	86.5286	5.65714	-0.889286	0.274916
TRINITY_DN11584_c0_g2_i1.p13, TRINITY_DN11584_c0_g2_i2.p13, TRINITY_DN11584_c0_g2_i3.p9, TRINITY_DN11584_c0_g2_i4.p13, TRINITY_DN11584_c0_g2_i5.p13, TRINITY_DN11584_c0_g2_i6.p6	MIIPLFIMSLINFYCIGSSSTDNCVVSSSLA	17	Secretome	0.642857	0.928571	0.285714	0	0.357143	0.642857	0.0714286	0	0.0714286	-1.05397	3.74994	76.4286	56.8714	1.58857	0.0942857	0.11527
TRINITY_DN858_c0_g1_i1.p5, TRINITY_DN858_c0_g2_i1.p11	MLEKIILCIFLVSDYLKTFRAQHTNTSNNESSYKG	21	Secretome	0.428571	0.642857	0	0.142857	0.142857	0.857143	0.214286	0.142857	0.0714286	0.216453	7.54181	0	8.55	4.07286	-0.409286	0.131957
TRINITY_DN9478_c0_g3_i1.p14	MLICCAILLASLTDLEFVRRVSGIFCPTN	15	Secretome	0.285714	0.571429	0.214286	0.142857	0.571429	0.428571	0.214286	0.142857	0.0714286	0.946492	8.54987	69.2857	47.1571	2.00571	7.93016e-18	0.643531
TRINITY_DN10763_c0_g2_i1.p26, TRINITY_DN10763_c0_g2_i2.p26	MLVGLALGLILAFFVAFLMFQFTSLEKGTI	16	Secretome	0.285714	0.285714	0.214286	0.214286	0.571429	0.428571	0.142857	0.0714286	0.0714286	-0.0230065	6.40875	83.5714	-8.22857	-0.0392857	0.344286	0.264577
TRINITY_DN18101_c0_g1_i1.p6	MNWPLVLTCFLLPQSCILGASRAGCTFPEEWYG	19	Secretome	0.5	0.571429	0.142857	0.214286	0.642857	0.357143	0.214286	0.0714286	0.142857	-1.05304	4.25812	14.2857	87.8	1.61143	0.045	0.507367
TRINITY_DN13505_c0_g1_i1.p2	NIEVLLIICQIAFLCAIFDMPKGIFVSDAR	16	Secretome	0.214286	0.5	0.285714	0.142857	0.642857	0.357143	0.285714	0.142857	0.142857	-0.0226796	6.44867	83.5714	37.3571	1.16929	0.147857	0.342325
TRINITY_DN7612_c0_g1_i1.p2	NSRLLASPIQCVWISIIIPMSMGLAAREFIANELILFLV	25	Secretome	0.142857	0.285714	0.571429	0.142857	0.714286	0.285714	0.214286	0.0714286	0.142857	-1.02159	4.25812	174.286	23.0429	-0.217143	0.417857	0.271735
TRINITY_DN22235_c0_g1_i1.p3	QLFILLAAFFLYGIVTYSEEQLITDLRVLKQT	18	Secretome	0.142857	0.285714	0.357143	0	0.357143	0.642857	0.357143	0.142857	0.214286	-1.02096	4.42645	132.143	70.9071	2.52214	-0.183571	0.406277
TRINITY_DN7785_c0_g2_i1.p6	TKILQIVLIMLIRATVPPTEIQQRFVQAIFYD	18	Secretome	0.142857	0.285714	0.285714	0.214286	0.5	0.5	0.214286	0.0714286	0.142857	-1.02285	4.18439	83.5714	90.7579	2.00929	0.0235714	0.568236
TRINITY_DN22276_c0_g1_i1.p1	DSFSIYIAIFFLNHMYATRTGIKSRMSLLSGGMCFAYNCDLYYREYFPDYDLGWWLFAVTIVIGSIGVVVGGIVSDKFVAKMGI	71	Secretome	0.307692	0.538462	0.384615	0.0769231	0.692308	0.307692	0.230769	0.153846	0.0769231	0.976371	9.53729	112.308	8.18462	-0.286154	0.326923	0.228303
TRINITY_DN25437_c0_g1_i1.p3	GEVFSAGSPFILLFLIFFYLQYNNSNDNNMNSNNNNKNN	26	Secretome	0.0769231	0.846154	0	0	0.0769231	0.923077	0.153846	0.0769231	0.0769231	-0.0234702	6.33734	0	27.4462	5.77538	-0.689231	0.0319074
TRINITY_DN17735_c0_g1_i1.p3	GVRGTAQQPRLFVGMILILIFAEVLGLYGLIVAIYLYTK	26	Secretome	0.230769	0.307692	0.538462	0.230769	0.846154	0.153846	0.0769231	0.0769231	0	0.973355	9.04889	180	-10.3615	-1.75769	0.565385	0.190534
TRINITY_DN18825_c0_g1_i1.p4	LEGDVVEALLLTIFLADTAVRANSSRPRVRRGVER	22	Secretome	0.230769	0.538462	0.153846	0	0.307692	0.692308	0.461538	0.384615	0.0769231	3.97714	12.6761	44.6154	85.4077	6.60231	-0.905385	0.525347
TRINITY_DN11344_c0_g3_i1.p18, TRINITY_DN11344_c0_g3_i2.p25	MKKRKRIYSCLFLFLTLNSLRDIQAMAGRIVHRKGGDS	25	Secretome	0.416667	0.583333	0.25	0.0833333	0.5	0.5	0.416667	0.333333	0.0833333	2.21678	11.4797	65	21.35	3.215	-0.293333	0.559537
TRINITY_DN6090_c0_g1_i1.p9	MKRGLFVAFCLLLFYFNRVTWHPARRPVYLSAYD	21	Secretome	0.230769	0.538462	0.307692	0.230769	0.615385	0.384615	0.307692	0.230769	0.0769231	1.21535	9.17365	67.6923	107.938	2.64	-0.184615	0.374785
TRINITY_DN24197_c0_g1_i1.p1	MLDVKCELLYRPPLFVLMILVLMMSINTYDRWIRRGDAKLN	28	Secretome	0.153846	0.384615	0.230769	0.153846	0.461538	0.538462	0.461538	0.307692	0.153846	1.97652	10.4383	67.6923	96.7077	4.58538	-0.543077	0.730131
TRINITY_DN9281_c0_g1_i1.p17	MQSVHSFLLSFFLRYLNAAFDLRQQTDLRAI	18	Secretome	0.230769	0.384615	0.384615	0.0769231	0.461538	0.538462	0.307692	0.153846	0.153846	-0.0225243	6.45001	105.385	77.9846	3.04385	-0.206154	0.147882
TRINITY_DN2903_c0_g2_i1.p16	MRVQIFFCLEALILTASSLKIQRSEIEFLD	17	Secretome	0.153846	0.230769	0.307692	0.0769231	0.384615	0.615385	0.384615	0.153846	0.230769	-1.02096	4.42645	120	93.4	2.49923	-0.119231	0.548958
TRINITY_DN11785_c3_g1_i1.p7, TRINITY_DN11785_c3_g1_i2.p10	MSPLAASSAVLAFVRLACMLARVAQSSLRICRESVSQF	25	Secretome	0.384615	0.461538	0.230769	0.0769231	0.384615	0.615385	0.230769	0.153846	0.0769231	0.946492	8.54987	82.3077	62.6923	2.89615	-0.182308	0.63343
TRINITY_DN11122_c0_g3_i1.p16	MSSLKIVLVMHLLALPLRTMDSDQRNQQVHQH	19	Secretome	0.0833333	0.416667	0.0833333	0.166667	0.0833333	0.916667	0.416667	0.25	0.166667	-0.542015	6.4986	24.1667	38.9833	5.82	-0.700833	0.21788
TRINITY_DN11785_c0_g1_i1.p7, TRINITY_DN11785_c0_g1_i2.p8, TRINITY_DN11785_c0_g2_i1.p3	MSWHSYVPFDVAVAIVLVSSSSSRFSDGETIREFRL	23	Secretome	0.230769	0.307692	0.153846	0.153846	0.384615	0.615385	0.461538	0.230769	0.230769	-0.0208065	6.58612	60	3.43077	4.33308	-0.376923	0.308392
TRINITY_DN25818_c0_g1_i1.p2	MTLLNECNDLLAISLFCTIRLSHANDTLELYISDIIM	24	Secretome	0.153846	0.384615	0.384615	0.0769231	0.538462	0.461538	0.230769	0	0.230769	-3.02205	3.38007	150	-2.33077	0.773077	0.277692	0.403895
TRINITY_DN11978_c5_g2_i1.p27	MYSFYALLLLAGVSIFPPRTKNPSNNLS	15	Secretome	0.230769	0.692308	0.0769231	0.0769231	0.384615	0.615385	0.153846	0.153846	0	1.97573	11.6518	30	45.6615	3.22	-0.320769	0.308371
TRINITY_DN12009_c4_g13_i1.p7	NVQKQSGMSLLVPLLYAPILAYDTDQETLLFYPS	21	Secretome	0.230769	0.461538	0.153846	0.230769	0.461538	0.538462	0.230769	0	0.230769	-3.02285	3.38007	60	80.0854	1.98385	0.0215385	0.0584835
TRINITY_DN11678_c0_g1_i1.p16	RQIYICLTLTCCTSAAVQSKRTDLKCLH	15	Secretome	0.307692	0.461538	0.307692	0.0769231	0.384615	0.615385	0.384615	0.307692	0.0769231	2.18597	9.67487	90	76.3923	2.61077	-0.292308	0.340773
TRINITY_DN22262_c0_g1_i1.p3	SSDTFYLLCVFAWKMREVECYRIKLLIARMQVQ	20	Secretome	0.0769231	0.153846	0.461538	0.0769231	0.615385	0.384615	0.230769	0.230769	0	2.97494	11.5306	150	-28.4385	1.44077	-0.06	0.391064
TRINITY_DN19301_c0_g1_i1.p2	ARTHTFIIDRQCPSFLFCFVPICFPFTPASYNFGVDERFLY	29	Secretome	0.166667	0.416667	0.166667	0.333333	0.583333	0.416667	0.25	0.0833333	0.166667	-1.02364	4.18439	56.6667	-15.8833	2.07583	0.0325	0.205884
TRINITY_DN1397_c0_g1_i1.p3	CIETFMMCVCLVPAEAAKSARSRDGYLF	16	Secretome	0.416667	0.5	0.25	0.166667	0.5	0.5	0.333333	0.25	0.0833333	1.97573	10.4465	49.1667	54.7583	3.21583	-0.299167	0.160629
TRINITY_DN22246_c0_g1_i1.p1	ECECEFALDRGKLARLLLSLLLSLLLLLPPLLLSPLPLSLLLMLLVLRDCVSVVTIHLNYRYYH	52	Secretome	0.0833333	0.333333	0.333333	0.416667	0.583333	0.416667	0.25	0.25	0	1.45402	9.07208	113.333	12.5667	1.32917	0.101667	0.200885
TRINITY_DN22115_c0_g1_i1.p4	HCLKIKKLLLPFSPKIAFLLIVSFLFNLTSQDEVLSKVQTPFS	31	Secretome	0.25	0.583333	0.25	0.0833333	0.416667	0.583333	0.25	0.0833333	0.166667	-1.02221	4.18439	80.8333	18.1417	1.6675	0.0108333	0.471388
TRINITY_DN9668_c0_g1_i1.p22, TRINITY_DN9668_c0_g2_i1.p2	IALGLAAILLYVAVKVRHDICSARSVVTASRWERR	23	Secretome	0.333333	0.5	0.25	0.0833333	0.333333	0.666667	0.416667	0.333333	0.0833333	2.97714	12.5001	56.6667	150.225	5.30333	-0.64	0.565157
TRINITY_DN11674_c9_g14_i1.p4	LSLSLALVLLFLALARVAHTSAHFDVALPPFYVS	22	Secretome	0.166667	0.583333	0.333333	0.333333	0.75	0.25	0.166667	0.0833333	0.0833333	-0.783852	5.29218	89.1667	86.1258	-0.320833	0.436667	0.159242
TRINITY_DN11618_c0_g1_i12.p10, TRINITY_DN11618_c0_g1_i20.p9, TRINITY_DN11618_c0_g1_i25.p6, TRINITY_DN11618_c0_g1_i26.p20, TRINITY_DN11618_c0_g1_i27.p34, TRINITY_DN11618_c0_g1_i30.p20, TRINITY_DN11618_c0_g1_i31.p16, TRINITY_DN11618_c0_g1_i4.p33, TRINITY_DN11618_c0_g1_i5.p10, TRINITY_DN11618_c0_g1_i6.p19, TRINITY_DN11618_c0_g1_i7.p34, TRINITY_DN11618_c0_g1_i9.p30	MALVFDKVAAATAAVVVIVVVQSITDGYRDGIGFTMVSE	27	Secretome	0.333333	0.5	0.166667	0.166667	0.583333	0.416667	0.25	0.0833333	0.166667	-1.02285	4.18439	56.6667	4.05	1.69917	0.0925	0.169721
TRINITY_DN1026_c0_g1_i1.p2	MCDLIAMWIIAIVESIAEIFVREYVMLYC	17	Secretome	0.0833333	0.25	0.333333	0.25	0.75	0.25	0.25	0.0833333	0.166667	-1.05383	4.25812	113.333	25.2167	0.3575	0.269167	0.34022
TRINITY_DN15736_c0_g1_i1.p7	MEACFLLQICISLITIDIFQETQDLCIDYSY	19	Secretome	0.25	0.416667	0.166667	0.166667	0.416667	0.583333	0.25	0	0.25	-3.0535	3.38007	65	34.9833	2.53833	-0.101667	0.209294
TRINITY_DN8307_c0_g2_i1.p3	MGSNIILVLLIPVFVTIEQTTTAKDGLLNLFLNIP	23	Secretome	0.0833333	0.416667	0.416667	0.0833333	0.666667	0.333333	0.166667	0.0833333	0.0833333	-0.0234702	6.33734	162.5	43.3833	-0.0808333	0.2875	0.446051
TRINITY_DN22652_c0_g1_i1.p6	MHVLCLCVFIWDRRNVNGEKMLDCSDFTRG	18	Secretome	0.333333	0.5	0.0833333	0.0833333	0.416667	0.583333	0.416667	0.166667	0.25	-1.05208	4.37042	32.5	22.975	3.185	-0.261667	0.240885
TRINITY_DN16611_c0_g1_i1.p2	MIFVKLIFLQLLIDCCSKKRTPLQVCEEE	17	Secretome	0.166667	0.333333	0.166667	0	0.333333	0.666667	0.5	0.25	0.25	-0.0513069	6.43292	56.6667	111.55	3.69333	-0.508333	0.322968
TRINITY_DN9626_c0_g1_i2.p27, TRINITY_DN9626_c0_g1_i3.p21	MKFEGVAALLLPTICVNGGSKDLLFPCSTIQQ	20	Secretome	0.25	0.416667	0.25	0.0833333	0.5	0.5	0.166667	0.0833333	0.0833333	-0.0541236	6.16058	97.5	34.9833	1.025	0.0641667	0.266545
TRINITY_DN11590_c1_g1_i1.p25	MKSTTNWAEVLLMLSLIIIFSHDFRDNYLPIKI	21	Secretome	0	0.333333	0.25	0.25	0.5	0.5	0.416667	0.25	0.166667	0.21678	7.54205	97.5	4.78333	2.63417	-0.135	0.324474
TRINITY_DN2548_c0_g1_i1.p1	MPFLFFLRVATCCVPELNFTVPRLYDK	15	Secretome	0.0833333	0.416667	0.25	0.166667	0.5	0.5	0.333333	0.166667	0.166667	-0.0230097	6.48749	89.1667	19.0667	2.37417	-0.144167	0.447085
TRINITY_DN10527_c0_g1_i2.p8	MSNLESHARTVYFVLFVFMALSQVSYDKTVLPLRSLPRF	27	Secretome	0.166667	0.416667	0.333333	0.0833333	0.583333	0.416667	0.25	0.25	0	2.97573	12.5164	121.667	87.65	1.63167	-0.0916667	0.513962
TRINITY_DN11974_c1_g2_i1.p11	MVKMFISFLYYLLALEVCAKIKDITYNYIRS	19	Secretome	0.166667	0.333333	0.25	0.166667	0.416667	0.583333	0.333333	0.25	0.0833333	1.97478	9.92853	97.5	31.6333	2.73917	-0.231667	0.61001
TRINITY_DN11774_c1_g3_i2.p9, TRINITY_DN11774_c1_g5_i1.p3	MWLERSALFFYHDSSDIIDVVLVVTMSLFLLFVQWRGGEAMAAACRRLEAGS	40	Secretome	0.636364	0.636364	0.454545	0	0.636364	0.363636	0.272727	0.181818	0.0909091	0.946492	8.54987	71.8182	101.109	2.33364	-0.151818	0.305717
TRINITY_DN11795_c0_g6_i1.p38, TRINITY_DN11795_c0_g6_i2.p20	MYFRSTILVILVYLGGEKAFFANAKLSTRRE	19	Secretome	0.333333	0.416667	0.25	0.166667	0.416667	0.583333	0.333333	0.25	0.0833333	1.97699	11.4797	49.1667	49.825	3.35917	-0.3025	0.36543
TRINITY_DN6709_c0_g1_i1.p7	MYLFFSLFLFLSFSVNTGLFVVHDDGKKD	17	Secretome	0.166667	0.583333	0.25	0.166667	0.5	0.5	0.5	0.25	0.25	-0.781788	5.48505	80.8333	2.09167	2.005	-0.0608333	0.330906
TRINITY_DN11674_c9_g4_i1.p5	SRSFSCFLALARVAHTSAHFDVALPPFYVS	18	Secretome	0.166667	0.583333	0.333333	0.333333	0.75	0.25	0.166667	0.0833333	0.0833333	-0.783852	5.29218	89.1667	86.1258	-0.320833	0.436667	0.159242
TRINITY_DN16068_c0_g1_i1.p5	VKINILYFVIYLMLCIKIVNNEIVDFFFMQLET	21	Secretome	0.0833333	0.25	0.25	0.25	0.583333	0.416667	0.25	0	0.25	-3.0208	3.42474	89.1667	-6.95	0.44	0.370833	0.385829
TRINITY_DN7004_c0_g2_i1.p5	AELSVVVVAAVVLVGSGMDDDYCCWLVD	17	Secretome	0.2	0.7	0.2	0.2	0.6	0.4	0.4	0	0.4	-4.08303	3.22797	68	29.99	2.117	0.019	0.195869
TRINITY_DN27871_c0_g1_i1.p1	AGKLKRKYWWKNLKMMIIIGIICVVILIIIIALLMPSSSDSPDNSTKTPQ	39	Secretome	0.363636	0.818182	0	0	0.181818	0.818182	0.272727	0.0909091	0.181818	-1.02268	4.10919	0	77.2	4.28273	-0.468182	0.343486
TRINITY_DN20423_c0_g1_i1.p2	EKRETAIAIYLLYNDLFCASPRHEETIILLFTAISRTKGELFSKTVFLHC	39	Secretome	0.272727	0.363636	0.272727	0.272727	0.545455	0.454545	0.272727	0.181818	0.0909091	0.186593	7.35944	97.2727	9.09091	0.17	0.272727	0.197981
TRINITY_DN17385_c0_g1_i1.p3	IMNHRYVIFVVFGCPSGDAEYVNFGNDPAV	19	Secretome	0.181818	0.727273	0.272727	0.181818	0.636364	0.363636	0.181818	0	0.181818	-2.02285	3.55011	61.8182	5.21818	1.37636	0.148182	0.274513
TRINITY_DN10699_c0_g3_i1.p19	LTQFAFISCTYACVLCVYMCECITPAQ	16	Secretome	0.363636	0.545455	0.272727	0.0909091	0.727273	0.272727	0.0909091	0	0.0909091	-1.08495	3.84991	70.9091	99.6364	-0.0563636	0.276364	0.167574
TRINITY_DN10291_c0_g1_i1.p4, TRINITY_DN10291_c0_g2_i1.p21, TRINITY_DN10291_c0_g2_i2.p21	MAKVISIVLCCVCLLLLESANVSNYDKISL	19	Secretome	0.272727	0.636364	0.363636	0.0909091	0.454545	0.545455	0.181818	0.0909091	0.0909091	-0.0242639	6.33063	106.364	15.1818	1.70909	0.00727273	0.139092
TRINITY_DN14089_c0_g1_i1.p2	MDNRAKLIHNQPLMLAVAVALVLAILVEAAEGRPHIRHHREGS	32	Secretome	0.181818	0.272727	0.0909091	0.272727	0.272727	0.727273	0.636364	0.545455	0.0909091	2.6979	12.1992	35.4545	84.0545	5.73545	-0.702727	0.574168
TRINITY_DN9832_c0_g2_i1.p9	MFFTLVCKLLNVLLSTFILNNSFTIADWSGQMNTFFM	26	Secretome	0.272727	0.454545	0	0.272727	0.545455	0.454545	0.0909091	0	0.0909091	-1.02331	3.74994	0	12.5909	1.17636	0.199091	0.251936
TRINITY_DN6944_c0_g1_i1.p8	MFLGHFCQALVKLIALIILQDSILAIGEKMRSYKYELE	27	Secretome	0.0909091	0.0909091	0.0909091	0.181818	0.363636	0.636364	0.545455	0.272727	0.272727	-0.0222409	6.59576	35.4545	64.9636	3.89636	-0.519091	0.316479
TRINITY_DN18370_c0_g1_i1.p6	MIKFLVSLLIIGQLRDSSSRANMFVDIGNN	19	Secretome	0.181818	0.636364	0.272727	0.0909091	0.545455	0.454545	0.181818	0.0909091	0.0909091	-0.0233149	6.33868	70.9091	-12.2909	2.41091	-0.0345455	0.315463
TRINITY_DN11756_c0_g1_i1.p3	MNRYFILYMCIVINVKIKCLKSMEIEEYGQ	19	Secretome	0.181818	0.181818	0.181818	0.0909091	0.454545	0.545455	0.363636	0.0909091	0.272727	-2.02129	3.98004	70.9091	80.7455	1.99364	-0.0845455	0.0763462
TRINITY_DN6526_c0_g1_i1.p10	MNVTISCIIIRVLRVCGALEMLTAINRD	17	Secretome	0.272727	0.454545	0.454545	0	0.545455	0.454545	0.272727	0.0909091	0.181818	-1.02206	4.18439	124.545	9.09091	1.72091	0.0345455	0.504486
TRINITY_DN11883_c3_g3_i1.p36, TRINITY_DN11883_c3_g3_i2.p12	MREKTRTDCAFLLLGAFGVDATGFDRRLSFIVIT	23	Secretome	0.181818	0.363636	0.363636	0.181818	0.545455	0.454545	0.272727	0.181818	0.0909091	0.976682	10.3978	132.727	57.8091	1.79727	0.0990909	0.339751
TRINITY_DN28808_c0_g1_i1.p1	MRLHVVNERTVIIYLLGIVATIVILFVATPPSTSSELYLVKLMNEM	35	Secretome	0	0.181818	0.363636	0.0909091	0.636364	0.363636	0.272727	0.0909091	0.181818	-1.02254	4.25812	132.727	-1.24545	0.222727	0.185455	0.317265
TRINITY_DN12062_c3_g1_i1.p6	MWKFVKFVCSIVFTSSGSQIINVGFMNL	17	Secretome	0.181818	0.454545	0.363636	0.0909091	0.636364	0.363636	0	0	0	-0.0241054	6.10004	132.727	18.8818	-0.259091	0.42	0.322672
TRINITY_DN18886_c0_g1_i1.p3	NLDTYCSLSISMFTVAAWATHFVSANGALFDPSLLI	25	Secretome	0.272727	0.545455	0.454545	0.0909091	0.727273	0.272727	0.0909091	0	0.0909091	-1.02331	3.74994	150.909	16.4364	-0.604545	0.464545	0.0770754
TRINITY_DN24949_c0_g1_i1.p1	REKEEYCVVIIGLSFLVQLACTFKVKVKEVYAD	22	Secretome	0.0909091	0.454545	0.363636	0.181818	0.545455	0.454545	0.454545	0.272727	0.181818	0.976677	9.22015	88.1818	-18.2909	1.40091	-0.0754545	0.217389
TRINITY_DN20026_c0_g1_i1.p4	EVLYIIFMLYIIFGLMGIDYPLKLSFD	17	Secretome	0.1	0.4	0.3	0.2	0.6	0.4	0.3	0.1	0.2	-1.02347	4.10919	117	16.7	0.879	0.159	0.386491
TRINITY_DN14178_c0_g1_i1.p3	IALPASVVPVFALSLCSVCETAVSVPSAISY	21	Secretome	0.5	0.8	0.5	0.1	0.7	0.3	0	0	0	-0.0248991	6.0932	117	47.52	-0.628	0.462	0.231155
TRINITY_DN1662_c0_g1_i1.p3, TRINITY_DN1662_c0_g2_i1.p4	ISSAGWMFVLALGSMYLDAIDVFREGSKA	19	Secretome	0.3	0.5	0.3	0.1	0.5	0.5	0.4	0.2	0.2	-0.022216	6.49432	78	9	2.471	-0.11	0.640842
TRINITY_DN4332_c0_g1_i1.p12	MEQCLVCISNLLVIGCHKEIIELALS	16	Secretome	0.2	0.2	0.5	0.1	0.5	0.5	0.4	0.2	0.2	-0.781496	5.4931	166	95.88	0.574	0.194	0.389694
TRINITY_DN11920_c3_g2_i1.p26, TRINITY_DN11920_c3_g2_i2.p30	MFDRAPECILLIIVMGAARIVHGSSHKRNHVFN	23	Secretome	0.2	0.5	0.1	0.3	0.2	0.8	0.4	0.4	0	2.45624	11.6518	29	96.88	4.285	-0.448	0.0438901
TRINITY_DN8091_c0_g3_i1.p11	MGYVHADLMVSIVAPLEVFSNGIDDRRKSKVT	22	Secretome	0.2	0.5	0.2	0	0.2	0.8	0.6	0.4	0.2	1.97716	10.7737	68	41.76	5.539	-0.763	0.106676
TRINITY_DN7687_c0_g1_i1.p8, TRINITY_DN7687_c0_g2_i1.p8, TRINITY_DN7687_c0_g3_i1.p8	MHGIISWPAILASCLAPVVHSSPIQTSLLKS	21	Secretome	0.4	0.5	0.3	0	0.4	0.6	0.1	0.1	0	0.975736	9.70001	117	44.45	0.91	0.068	0.290398
TRINITY_DN10521_c0_g2_i1.p16	MILIVGNLFLLMAPEAISQSSQRSVARN	18	Secretome	0.4	0.6	0.2	0	0.2	0.8	0.2	0.2	0	1.97589	12.5001	39	147.74	5.191	-0.638	0.537305
TRINITY_DN11765_c2_g1_i1.p8, TRINITY_DN11765_c2_g3_i1.p13	MITLGRYCSKRKLICLILLLFYTLTLDAALLFMQEENI	28	Secretome	0.1	0.2	0.4	0.1	0.6	0.4	0.2	0	0.2	-2.02159	3.61371	127	97.26	0.39	0.284	0.0755036
TRINITY_DN11978_c5_g2_i1.p28	MKLGFMLCSLLLPKSGDCLVSLLLSPAD	18	Secretome	0.3	0.6	0.6	0	0.7	0.3	0.1	0	0.1	-1.02331	3.74994	195	63.71	-1.001	0.48	0.360667
TRINITY_DN7845_c0_g1_i1.p11	MNGSRIACIIFALCIICLSTTLGVPDLKFVHVG	23	Secretome	0.1	0.6	0.4	0.2	0.7	0.3	0.3	0.2	0.1	0.216783	7.54938	126	3.74	-0.203	0.329	0.0936673
TRINITY_DN1455_c0_g1_i1.p13	MQNRATSSRSDGSHSVCVCVCICVCVCVYVYREKTSN	27	Secretome	0.2	0.5	0.2	0.2	0.4	0.6	0.3	0.2	0.1	0.975403	9.14508	58	-22.99	3.209	-0.31	0.13218
TRINITY_DN6743_c0_g1_i1.p24	MRMETSGSCFSLALLGAIRNNVHVTAFELNITQATT	26	Secretome	0.4	0.5	0.3	0.1	0.4	0.6	0.1	0	0.1	-1.02285	3.85004	88	45.4	1.207	0.173	0.2269
TRINITY_DN12085_c4_g14_i1.p15, TRINITY_DN12085_c4_g1_i1.p18	MSLNILYIVILAPVITDYHARKLVSSCLQS	20	Secretome	0.4	0.5	0.3	0	0.4	0.6	0.2	0.2	0	1.94508	9.83319	107	148.17	2.105	-0.193	0.482291
TRINITY_DN7101_c0_g2_i1.p3	MVIRVTAMAMAAMAAMAAMAAMAAMVAMAAITDRFTNSN	29	Secretome	0.4	0.7	0.2	0.1	0.3	0.7	0.2	0.1	0.1	-0.0233149	6.33868	49	-13.57	3.575	-0.208	0.317082
TRINITY_DN10128_c0_g1_i1.p5, TRINITY_DN10128_c0_g1_i2.p6	MVYIYAYGHAHGIAKVVFIFVLCNFHYTEPVVGIPNEQHI	30	Secretome	0.1	0.5	0.4	0.1	0.6	0.4	0.2	0.1	0.1	-0.782595	5.36346	136	52.34	0.479	0.275	0.0191089
TRINITY_DN18266_c0_g1_i1.p9	YQRIKIVIDVYIFVFFLIPVVLAEVKSCEMRSN	23	Secretome	0.3	0.5	0.1	0	0.3	0.7	0.4	0.2	0.2	-0.0524058	6.35516	29	75.12	3.986	-0.464	0.175395
TRINITY_DN18607_c0_g1_i1.p3	YYLEVFLFLLIFQSLTEFRINAEPES	16	Secretome	0.2	0.4	0.2	0.1	0.4	0.6	0.4	0.1	0.3	-2.02034	3.98004	49	64.9	3.568	-0.24	0.169619
TRINITY_DN10544_c0_g1_i1.p5, TRINITY_DN10544_c0_g1_i2.p7	FVCECHYTEKVVCVFICHSCLLAIYESWTSENFPPLSLLDVCMCARPSVAGGVVAHFRD	50	Secretome	0.333333	0.666667	0.333333	0.222222	0.666667	0.333333	0.333333	0.222222	0.111111	0.216938	7.55096	75.5556	1.64444	1.50556	0.122222	0.33182
TRINITY_DN2320_c0_g1_i1.p7	LEKTLICVYVCVYVIYAKMCACIINV	17	Secretome	0.333333	0.555556	0.444444	0	0.777778	0.222222	0.111111	0.111111	0	0.914429	8.22968	130	93.9333	-0.934444	0.377778	0.426383
TRINITY_DN4671_c0_g1_i1.p6	LSLSLSLFLVGPVSCSPNRPRKRE	15	Secretome	0.111111	0.444444	0	0	0.222222	0.777778	0.555556	0.444444	0.111111	2.97698	12.2226	0	106.956	7.46222	-1.17222	0.278316
TRINITY_DN9147_c0_g1_i1.p16, TRINITY_DN9147_c0_g2_i1.p3	MARSATDETETNLFMCIFLHFLSDCTAKFLIIKPRN	27	Secretome	0	0.222222	0.333333	0.111111	0.555556	0.444444	0.333333	0.333333	0	2.97557	11.8231	130	-3.58889	1.65778	-0.131111	0.269476
TRINITY_DN24890_c0_g1_i1.p6	MCARCLCFLLTIDTARSEESRPDDEQ	17	Secretome	0.111111	0.444444	0	0	0.111111	0.888889	0.666667	0.111111	0.555556	-4.01875	3.63837	0	122.333	6.85889	-0.828889	0.199473
TRINITY_DN6904_c0_g1_i1.p5, TRINITY_DN6904_c0_g2_i1.p5	MCLIAIVTIVTRCSVAMGGETQQTTIR	18	Secretome	0.444444	0.444444	0.111111	0	0.222222	0.777778	0.222222	0.111111	0.111111	-0.0228512	6.4101	43.3333	13.5333	3.85111	-0.362222	0.390011
TRINITY_DN11966_c2_g1_i1.p8, TRINITY_DN11966_c2_g1_i2.p8, TRINITY_DN11966_c2_g1_i3.p6, TRINITY_DN11966_c2_g1_i4.p8	MFVLKLIVEKSIICLPWLVFVNIGMAKYIEVSVVD	26	Secretome	0.111111	0.555556	0.444444	0.111111	0.555556	0.444444	0.333333	0.111111	0.222222	-1.02301	4.18439	140	41.0111	0.842222	0.173333	0.251613
TRINITY_DN11910_c1_g2_i1.p6, TRINITY_DN11910_c1_g2_i2.p6	MHIFVFFFVNFIFSREVDSTANRHRYSV	19	Secretome	0.333333	0.555556	0.222222	0.222222	0.333333	0.666667	0.333333	0.333333	0	2.21535	11.1476	43.3333	21.9111	4.6	-0.501111	0.249365
TRINITY_DN25481_c0_g1_i1.p4	MKGAIMLCMITVFIIVVFGKPGHKKTKL	19	Secretome	0.222222	0.333333	0.111111	0.111111	0.333333	0.666667	0.555556	0.555556	0	4.21551	11.2784	43.3333	17.3889	2.61889	-0.532222	0.37472
TRINITY_DN10037_c0_g1_i1.p27	MKVMLLLLLLLLKKENLSFCTVLYHRE	18	Secretome	0.222222	0.333333	0.222222	0.333333	0.555556	0.444444	0.333333	0.222222	0.111111	0.185955	7.35651	75.5556	58.8222	1.76444	0.0177778	0.0777373
TRINITY_DN11971_c0_g5_i2.p11	MLGIVVFFLITAVSRTCNMLSLSSS	16	Secretome	0.555556	0.666667	0.222222	0	0.444444	0.555556	0	0	0	-0.0547588	5.92255	86.6667	51.6889	0.752222	0.172222	0.164305
TRINITY_DN14948_c0_g1_i1.p2	MLIAATIGISIVALALGYIYYKYV	15	Secretome	0.111111	0.222222	0.333333	0.444444	0.888889	0.111111	0.111111	0.111111	0	0.972561	8.9776	118.889	13.1667	-0.967778	0.393333	0.351534
TRINITY_DN18063_c0_g1_i1.p23	MQLFVLFVKIFRVLSDSYRGYFCD	15	Secretome	0.333333	0.555556	0	0.333333	0.555556	0.444444	0.333333	0.111111	0.222222	-1.05476	4.10919	0	14.0333	3.42667	-0.225556	0.301739
TRINITY_DN11377_c0_g5_i1.p3	MQTQVLTCAILIISEVEAEEFALQSVR	18	Secretome	0.222222	0.333333	0.333333	0.111111	0.444444	0.555556	0.333333	0.111111	0.222222	-1.02159	4.25812	86.6667	130.156	2.63667	-0.121111	0.477955
TRINITY_DN2813_c0_g1_i1.p2	MSAFAGLIIAYLILCTNEAGDTKFQCIS	19	Secretome	0.444444	0.555556	0.111111	0.111111	0.444444	0.555556	0.222222	0.111111	0.111111	-0.0541236	6.16058	43.3333	-16.1889	1.74	-0.0155556	0.29207
TRINITY_DN9448_c0_g1_i2.p13	MSKDNLGFFLILTEINSSTAKPFDGCFYK	20	Secretome	0.222222	0.444444	0	0.333333	0.666667	0.333333	0.333333	0.222222	0.111111	0.944924	8.51874	0	71.8456	1.30889	-0.0411111	0.433641
TRINITY_DN10147_c0_g2_i2.p5, TRINITY_DN10147_c0_g2_i5.p6	MTKREVAFCLSLTAFADIIARLLLPTLFDWIGWRKRVIFWIFGAIVGVARSGNPSVDFKM	51	Secretome	0.222222	0.666667	0.111111	0.111111	0.555556	0.444444	0.222222	0.111111	0.111111	-0.0234702	6.33734	32.2222	12.1	1.55556	0.0166667	0.0473773
TRINITY_DN929_c0_g1_i1.p20, TRINITY_DN929_c0_g2_i1.p18	MTLETCVILMALAFALEIERRVIY	15	Secretome	0	0.111111	0.444444	0.111111	0.555556	0.444444	0.444444	0.222222	0.222222	-0.0223908	6.52667	162.222	142.756	2.75556	-0.153333	0.552686
TRINITY_DN7952_c0_g1_i1.p17	MYIHVLLIAIISQGNSNQRDNSECY	16	Secretome	0.222222	0.555556	0	0.111111	0.222222	0.777778	0.333333	0.111111	0.222222	-1.0535	4.18439	0	70.7333	5.72556	-0.69	0.201734
TRINITY_DN8334_c0_g1_i1.p3	QIHATVFLVTTIEFCCFCCFCLLSRSYKLVFLAAA	26	Secretome	0.333333	0.444444	0.666667	0.222222	0.888889	0.111111	0.111111	0.111111	0	0.974942	9.29828	152.222	-0.544444	-1.84444	0.556667	0.173877
TRINITY_DN4527_c0_g1_i1.p2	QRSQRVCLARIAFGIFRDCAAVTLLLLLFVVVVMVVNGSTVTFGSSE	38	Secretome	0.666667	0.777778	0.111111	0.111111	0.333333	0.666667	0.111111	0	0.111111	-1.02285	3.85004	32.2222	55.9667	1.57667	0.152222	0.0994069
TRINITY_DN10144_c0_g1_i1.p14, TRINITY_DN10144_c0_g1_i2.p14, TRINITY_DN10144_c0_g1_i3.p6, TRINITY_DN10144_c0_g1_i4.p6, TRINITY_DN10144_c0_g1_i5.p10	RHVTHPCVCVCVCTCDCIVRLVTENK	17	Secretome	0.111111	0.444444	0.444444	0	0.444444	0.555556	0.333333	0.222222	0.111111	0.97699	9.69501	151.111	37.7333	2.06333	-0.111111	0.497787
TRINITY_DN9616_c0_g1_i1.p5	SSDLGQVQLAFLLVFAVFAYSDAAPLADEQSP	23	Secretome	0.333333	0.666667	0.333333	0	0.555556	0.444444	0.222222	0	0.222222	-2.02205	3.55011	65.5556	139.9	1.77	-0.0144444	0.102451
TRINITY_DN8814_c0_g1_i1.p3	ARIRMHRVTIILFAAAFLAQYTAVSNLMTAT	23	Secretome	0.5	0.75	0.375	0	0.5	0.5	0	0	0	-0.0241054	6.10004	97.5	5.15	0.2575	0.2925	0.340501
TRINITY_DN11757_c0_g2_i6.p26	ASDTALLIARIVAFHFPARAGPALINSA	20	Secretome	0.5	0.75	0.5	0	0.75	0.25	0	0	0	-0.0241054	6.10004	122.5	32.825	-0.545	0.415	0.352211
TRINITY_DN23539_c0_g1_i1.p4	ELMEVAVVLIEIVSSQCAGIRMRLY	17	Secretome	0.25	0.25	0.375	0.125	0.75	0.25	0.25	0.25	0	1.97509	11.1476	110	-11.2875	1.88	-0.0775	0.0151657
TRINITY_DN26135_c0_g1_i1.p4	GQLTIAVHLILVFDPTASRIAKPPRG	18	Secretome	0.25	0.5	0.25	0	0.625	0.375	0.375	0.375	0	2.97573	12.5164	61.25	3.3625	3.465	-0.48	0.650775
TRINITY_DN18339_c0_g1_i1.p5	LLIFVIILGLSCLPHIYVEDISL	15	Secretome	0.125	0.375	0.5	0.125	0.625	0.375	0.25	0	0.25	-2.02285	3.55011	182.5	32.825	0.03375	0.4175	0.118651
TRINITY_DN11861_c3_g1_i1.p14	MDMSACVRVSVCLSVCVKGRGRRRLEMET	21	Secretome	0.125	0.125	0.125	0	0.25	0.75	0.625	0.375	0.25	0.9784	10.3087	48.75	151.95	6.71	-0.9275	0.244038
TRINITY_DN7895_c0_g2_i1.p8	MEFLFLSTAFCVSCRYSLCHHSTIQ	17	Secretome	0.375	0.375	0.25	0.25	0.375	0.625	0.25	0.25	0	0.425747	7.52399	97.5	49.5	1.21375	0.10625	0.0615659
TRINITY_DN8805_c0_g2_i1.p6, TRINITY_DN8805_c0_g3_i1.p19	MEKEKQENAEYKRLHVCVCMCICICIYTNIYASINLQIET	32	Secretome	0.25	0.375	0.375	0	0.375	0.625	0.125	0	0.125	-1.02285	3.85004	146.25	104.425	1.275	0.1525	0.223806
TRINITY_DN11857_c0_g2_i1.p28, TRINITY_DN11857_c0_g2_i12.p28, TRINITY_DN11857_c0_g2_i15.p22, TRINITY_DN11857_c0_g2_i16.p12, TRINITY_DN11857_c0_g2_i3.p13, TRINITY_DN11857_c0_g2_i6.p26	MESCVSLLLSYVVFHYCCCTCSLSSLK	19	Secretome	0.625	0.625	0.25	0	0.375	0.625	0.125	0.125	0	0.945083	8.54523	97.5	22.2125	0.9	0.04	0.225518
TRINITY_DN4652_c0_g1_i1.p5	MEYNSRVILFLSQLKIISLAVILPRAKSLKNVTSRA	28	Secretome	0.375	0.625	0.375	0	0.375	0.625	0.25	0.25	0	1.97573	11.6518	97.5	11.6	2.78875	-0.285	0.568939
TRINITY_DN1803_c0_g1_i1.p4	MGCPEKAGATLITVLTLVAFSAAKAALQLQL	23	Secretome	0.25	0.25	0.625	0	0.625	0.375	0.125	0.125	0	0.975736	9.70001	171.25	90.25	-0.21875	0.1525	0.212797
TRINITY_DN6607_c0_g1_i1.p11, TRINITY_DN6607_c0_g1_i2.p12	MHNISQVTMAWIIFIIVPSANGFGYSKRGI	22	Secretome	0.375	0.375	0.125	0.25	0.625	0.375	0.25	0.25	0	1.97494	10.4549	48.75	17.6625	1.77875	-0.0525	0.491952
TRINITY_DN11640_c0_g2_i1.p17	MISVKLSVLLFGLLPRLYAYDTCVLRA	19	Secretome	0.375	0.625	0.375	0.125	0.625	0.375	0.25	0.125	0.125	-0.054762	6.15814	97.5	34.2125	1.7875	-0.02125	0.416428
TRINITY_DN10174_c0_g1_i3.p12	MKIDCFLVLLLVEKVKDLFSDLQFSSES	20	Secretome	0.375	0.5	0.125	0.125	0.25	0.75	0.25	0	0.25	-2.02205	3.55011	48.75	112.3	2.92125	-0.0975	0.116012
TRINITY_DN23348_c0_g1_i1.p4	MKISIVVAIAAIVTLSHSSGNTRSHLST	20	Secretome	0.5	0.625	0.125	0.125	0.125	0.875	0.25	0.25	0	1.21614	10.5518	48.75	53.0625	4.155	-0.38875	0.203736
TRINITY_DN10794_c1_g2_i1.p11	MLPFLGNQLILIFSASEVVNAKIPTKTVY	21	Secretome	0.25	0.5	0.25	0.125	0.5	0.5	0.25	0.25	0	1.97478	10.2476	85	-14.8875	0.9275	-0.0325	0.418671
TRINITY_DN11968_c1_g12_i2.p3	MQFVIVIAVFSLSVYLICKCTEKKLV	18	Secretome	0.25	0.375	0.25	0	0.375	0.625	0.5	0.375	0.125	1.94602	9.58148	85	62.9625	1.97375	-0.3575	0.332855
TRINITY_DN9823_c0_g2_i1.p6, TRINITY_DN9823_c0_g3_i1.p5	MRKKLPFVKDTLRIVCVCVCMYVHMCASRSEAVFRY	28	Secretome	0.25	0.375	0.25	0.25	0.5	0.5	0.375	0.25	0.125	0.976352	9.3476	48.75	78.325	3.92	-0.35375	0.387612
TRINITY_DN27244_c0_g1_i1.p6	MRSFIVMFLLSIHVLSEREFSKDT	16	Secretome	0.25	0.375	0	0.125	0.125	0.875	0.625	0.25	0.375	-1.02096	4.42645	0	-10.0375	5.725	-0.68125	0.536165
TRINITY_DN808_c0_g1_i1.p4	MRSLQNIVVFCYGFFANDAYSNYFKIGRA	21	Secretome	0.25	0.375	0.25	0.25	0.625	0.375	0.25	0.25	0	1.97494	10.4549	61.25	-20.65	2.075	-0.11	0.540686
TRINITY_DN11092_c0_g1_i1.p18	MRVHLTIIAHVLALSSGSRVSDLGT	17	Secretome	0.5	0.75	0.25	0	0.375	0.625	0.25	0.125	0.125	-0.0233149	6.33868	85	22.2125	2.88875	-0.1525	0.499103
TRINITY_DN12812_c0_g1_i1.p24	MSTMIMTLQHSILFLTIVVLSQITSFPFDRLND	25	Secretome	0	0.5	0.125	0.25	0.5	0.5	0.375	0.125	0.25	-1.02252	4.10919	48.75	62.9	3.515	-0.19375	0.455438
TRINITY_DN9048_c0_g1_i1.p15	MTATFIVFIFTIERDADSVARHPRRV	18	Secretome	0.125	0.5	0.375	0.125	0.5	0.5	0.5	0.5	0	3.21614	12.8011	85	91.4	4.94125	-0.63625	0.968526
TRINITY_DN11100_c0_g1_i1.p10, TRINITY_DN11100_c0_g1_i2.p5	MVKVFYPLEGLLVLYILLDYDIVDTLYNLKLYH	25	Secretome	0	0.125	0.375	0.375	0.625	0.375	0.25	0.25	0	1.2144	9.14825	146.25	2.95	0.29625	0.1275	0.0986677
TRINITY_DN10824_c0_g1_i2.p18	MVPPQQPHFIVLVALTWTRAVPGREIAGDYE	23	Secretome	0.25	0.375	0.25	0.125	0.5	0.5	0.5	0.125	0.375	-2.02159	3.92755	61.25	23.4	3.71625	-0.27125	0.465746
TRINITY_DN11954_c0_g1_i2.p1	QCVCVCVILFATEKRPTEDTKSNV	16	Secretome	0.375	0.75	0.125	0	0.125	0.875	0.375	0.125	0.25	-1.02221	4.18439	36.25	38.1125	4.0275	-0.39	0.216411
TRINITY_DN18514_c0_g1_i1.p7	RSFQFIYISVCASIPILQALKRDGPVV	19	Secretome	0.125	0.625	0.375	0	0.625	0.375	0.375	0.25	0.125	0.976527	9.69501	121.25	62.9625	1.90625	-0.13875	0.508568
* Percent of residues of tiny amino acids; ** Percent of residues of small amino acids; *** Percent of residues of aliphatic amino acids; **** Percent of residues of aromatic amino acids; † Percent of residues of non-polar amino acids; †† Percent of residues of polar amino acids; ††† Percent of residues of charged amino acids; †††† Percent of residues of basic amino acids; ‡ Percent of residues o…

## Sheet: Supplementary Table S2
Supplementary Table S2. Cross-mapping result of the nucleotide search using the transcripts coding for the predicted 136 AMPs from O. chelifer venom gland against the transcriptome of its body. The referenced search used BlastN.
O. chelifer gland transcript ID	Sequence length	O. chelifer body transcript ID	E-Value	Similarity (%)	Bit-Score
TRINITY_DN12031_c2_g3_i1	2902	TRINITY_DN992_c1_g2_i2	0	99.89	4905.55
TRINITY_DN12031_c2_g3_i2	2890	TRINITY_DN992_c1_g2_i1	0	99.89	4883.91
TRINITY_DN11122_c0_g2_i1	579	TRINITY_DN981_c0_g1_i9	0	100	1009.37
TRINITY_DN1241_c0_g2_i1	672	TRINITY_DN979_c0_g1_i5	0	100	1213.15
TRINITY_DN1241_c0_g1_i1	750	TRINITY_DN979_c0_g1_i4	0	100	1353.81
TRINITY_DN15852_c0_g1_i1	292	TRINITY_DN9659_c0_g1_i2	1.11e-146	99.32	518.853
TRINITY_DN1958_c0_g1_i1	469	TRINITY_DN958_c0_g1_i9	0	99.07	760.505
TRINITY_DN450_c0_g1_i1	418	TRINITY_DN899_c0_g1_i1	0	100	746.078
TRINITY_DN17524_c0_g1_i1	255	TRINITY_DN8975_c2_g3_i1	4.07e-126	100	450.325
TRINITY_DN11980_c3_g10_i1	830	TRINITY_DN8908_c0_g1_i2	0	100	1317.75
TRINITY_DN11980_c3_g2_i1	816	TRINITY_DN8908_c0_g1_i1	0	100	1229.38
TRINITY_DN12005_c2_g1_i1	2056	TRINITY_DN863_c0_g5_i1	0	100	3566.55
TRINITY_DN28762_c0_g1_i1	375	TRINITY_DN82_c0_g1_i4	0	99.73	653.204
TRINITY_DN13204_c0_g1_i1	305	TRINITY_DN8074_c0_g1_i3	1.02e-77	100	289.825
TRINITY_DN2395_c0_g1_i1	222	TRINITY_DN804_c0_g1_i1	1.58e-111	100	401.634
TRINITY_DN2760_c0_g2_i1	1002	TRINITY_DN800_c0_g1_i1	0	100	1799.24
TRINITY_DN14668_c0_g1_i1	345	TRINITY_DN7956_c0_g1_i1	4.33e-178	100	623.449
TRINITY_DN6307_c0_g1_i1	282	TRINITY_DN7423_c0_g1_i1	4.56e-88	100	324.089
TRINITY_DN21289_c0_g1_i1	371	TRINITY_DN729_c1_g3_i1	0	100	670.336
TRINITY_DN5545_c0_g2_i1	355	TRINITY_DN7267_c0_g2_i1	0	100	641.482
TRINITY_DN1600_c0_g1_i1	314	TRINITY_DN7216_c0_g1_i1	3.68e-77	100	288.022
TRINITY_DN17243_c0_g1_i1	336	TRINITY_DN703_c2_g1_i1	3.24e-173	100	607.218
TRINITY_DN12012_c2_g6_i1	1674	TRINITY_DN6652_c3_g1_i1	0	99.82	2981.35
TRINITY_DN4750_c0_g1_i1	1872	TRINITY_DN6611_c0_g1_i2	0	100	3373.59
TRINITY_DN16370_c0_g1_i1	205	TRINITY_DN646_c0_g4_i1	8.55e-102	100	369.174
TRINITY_DN12094_c0_g1_i4	1422	TRINITY_DN632_c0_g1_i14	0	92.81	1465.62
TRINITY_DN12094_c0_g1_i5	3041	TRINITY_DN632_c0_g1_i14	0	92.79	2474.61
TRINITY_DN12094_c0_g1_i7	3062	TRINITY_DN632_c0_g1_i14	0	96.06	4043.54
TRINITY_DN12094_c0_g1_i8	1532	TRINITY_DN632_c0_g1_i14	0	92.76	1339.39
TRINITY_DN12094_c0_g1_i18	3425	TRINITY_DN632_c0_g1_i14	0	96.69	4898.33
TRINITY_DN9325_c1_g1_i1	810	TRINITY_DN615_c0_g2_i1	0	100	1240.2
TRINITY_DN11193_c0_g4_i1	1608	TRINITY_DN5909_c0_g1_i2	0	100	1869.58
TRINITY_DN11193_c0_g4_i4	1587	TRINITY_DN5909_c0_g1_i2	0	100	1869.58
TRINITY_DN11631_c2_g1_i1	1108	TRINITY_DN587_c2_g1_i1	0	100	1999.42
TRINITY_DN11202_c0_g2_i3	1537	TRINITY_DN5748_c0_g1_i1	0	99.92	2169.84
TRINITY_DN24173_c0_g1_i1	390	TRINITY_DN5560_c0_g1_i2	0	100	657.713
TRINITY_DN11680_c10_g5_i1	4552	TRINITY_DN52_c8_g1_i1	0	99.97	6099.38
TRINITY_DN11940_c4_g5_i1	1406	TRINITY_DN515_c0_g10_i1	0	100	2529.61
TRINITY_DN18722_c0_g1_i1	1359	TRINITY_DN4996_c0_g1_i2	0	99.85	2443.05
TRINITY_DN22786_c0_g1_i1	615	TRINITY_DN498_c1_g1_i1	0	100	1110.36
TRINITY_DN18603_c0_g1_i1	841	TRINITY_DN489_c0_g2_i3	0	99.88	1513.41
TRINITY_DN9582_c1_g1_i1	392	TRINITY_DN4815_c0_g1_i1	0	100	704.6
TRINITY_DN11861_c3_g2_i1	895	TRINITY_DN4733_c0_g2_i1	0	100	1613.5
TRINITY_DN1980_c0_g1_i1	216	TRINITY_DN4600_c0_g1_i2	2.78e-108	100	390.814
TRINITY_DN272_c0_g1_i1	948	TRINITY_DN460_c0_g1_i2	0	100	1710.88
TRINITY_DN11793_c4_g1_i1	1105	TRINITY_DN4518_c0_g2_i1	0	99.72	1917.37
TRINITY_DN11793_c4_g2_i1	1108	TRINITY_DN4518_c0_g2_i1	0	100	1932.69
TRINITY_DN1481_c0_g1_i1	496	TRINITY_DN4405_c0_g2_i2	0	98.8	877.724
TRINITY_DN4362_c0_g1_i1	614	TRINITY_DN4151_c0_g2_i1	0	100	1085.11
TRINITY_DN6759_c0_g1_i1	875	TRINITY_DN4044_c0_g1_i1	0	99.54	1548.58
TRINITY_DN6759_c0_g2_i1	878	TRINITY_DN4044_c0_g1_i1	0	99.88	1563.91
TRINITY_DN7631_c0_g1_i1	204	TRINITY_DN3883_c1_g1_i1	8.5e-102	100	369.174
TRINITY_DN8792_c0_g1_i1	591	TRINITY_DN385_c0_g1_i4	0	99.44	950.76
TRINITY_DN9862_c0_g1_i1	460	TRINITY_DN372_c0_g4_i1	0	100	830.836
TRINITY_DN24839_c0_g1_i1	887	TRINITY_DN3702_c0_g1_i2	0	100	1575.63
TRINITY_DN4617_c0_g1_i1	730	TRINITY_DN3662_c0_g1_i1	8.44e-14	79.38	79.7328
TRINITY_DN11919_c4_g8_i3	5144	TRINITY_DN3525_c2_g1_i4	0	99.98	8808.04
TRINITY_DN24006_c0_g1_i1	384	TRINITY_DN3485_c0_g1_i2	1e-167	100	589.185
TRINITY_DN11964_c1_g7_i1	970	TRINITY_DN3317_c0_g1_i1	0	100	1104.95
TRINITY_DN26693_c0_g1_i1	730	TRINITY_DN327_c0_g3_i2	2.26e-08	80	60.7975
TRINITY_DN307_c0_g1_i1	447	TRINITY_DN319_c0_g1_i46	0	99.55	798.375
TRINITY_DN11610_c0_g2_i1	280	TRINITY_DN3173_c1_g1_i2	2.85e-141	99.64	501.721
TRINITY_DN10676_c0_g2_i1	431	TRINITY_DN3015_c0_g1_i5	0	100	774.932
TRINITY_DN13404_c0_g1_i1	260	TRINITY_DN28943_c0_g1_i1	1.46e-49	100	196.05
TRINITY_DN28995_c0_g1_i1	325	TRINITY_DN2776_c0_g1_i2	3.34e-103	100	374.584
TRINITY_DN17655_c0_g1_i1	357	TRINITY_DN26944_c0_g1_i1	0	99.72	640.581
TRINITY_DN3796_c0_g1_i1	1357	TRINITY_DN26725_c0_g1_i1	0	100	2416
TRINITY_DN21408_c0_g1_i1	426	TRINITY_DN26693_c0_g1_i1	0	100	765.915
TRINITY_DN12961_c0_g1_i1	572	TRINITY_DN2663_c2_g1_i1	0	98.14	645.991
TRINITY_DN11013_c2_g2_i1	1749	TRINITY_DN264_c2_g1_i3	0	100	2500.76
TRINITY_DN11013_c2_g1_i3	2785	TRINITY_DN264_c2_g1_i2	0	100	4417.74
TRINITY_DN11013_c2_g1_i1	2767	TRINITY_DN264_c2_g1_i1	0	100	4385.28
TRINITY_DN25847_c0_g1_i1	562	TRINITY_DN25488_c0_g1_i1	0	100	1014.78
TRINITY_DN22691_c0_g1_i1	205	TRINITY_DN25445_c0_g1_i1	1.36e-29	100	129.325
TRINITY_DN27221_c0_g1_i1	318	TRINITY_DN25251_c0_g1_i1	1.7e-05	77.03	50.8789
TRINITY_DN11674_c8_g1_i3	6711	TRINITY_DN249_c0_g2_i6	0	100	9714.23
TRINITY_DN11674_c8_g1_i1	11824	TRINITY_DN249_c0_g2_i5	0	99.99	18934
TRINITY_DN11674_c8_g1_i8	7449	TRINITY_DN249_c0_g2_i3	0	99.98	11040.6
TRINITY_DN11674_c8_g1_i6	11086	TRINITY_DN249_c0_g2_i1	0	100	17607.6
TRINITY_DN4260_c0_g1_i1	548	TRINITY_DN248_c0_g1_i1	0	100	957.072
TRINITY_DN4260_c0_g2_i1	672	TRINITY_DN248_c0_g1_i1	0	100	1213.15
TRINITY_DN23671_c0_g1_i1	237	TRINITY_DN24747_c0_g1_i1	1.23e-119	100	428.685
TRINITY_DN29460_c0_g1_i1	218	TRINITY_DN2465_c1_g2_i1	2.31e-52	100	205.067
TRINITY_DN10507_c0_g1_i1	699	TRINITY_DN245_c0_g1_i3	0	99.09	1164.46
TRINITY_DN11844_c0_g3_i3	593	TRINITY_DN245_c0_g1_i21	0	96.27	921.906
TRINITY_DN11844_c0_g3_i5	976	TRINITY_DN245_c0_g1_i21	0	91.9	997.648
TRINITY_DN10891_c1_g1_i1	1576	TRINITY_DN23575_c0_g1_i1	9e-43	100	176.213
TRINITY_DN168_c0_g1_i1	684	TRINITY_DN22904_c0_g1_i1	1.16e-163	99.38	576.561
TRINITY_DN20021_c0_g1_i1	475	TRINITY_DN22372_c0_g1_i1	0	100	857.886
TRINITY_DN10404_c0_g1_i1	2419	TRINITY_DN21960_c0_g1_i1	0	99.91	2104.92
TRINITY_DN10404_c0_g1_i9	2289	TRINITY_DN21960_c0_g1_i1	0	99.89	1612.6
TRINITY_DN11708_c0_g1_i3	4873	TRINITY_DN2093_c0_g1_i2	0	99.98	8092.1
TRINITY_DN2382_c0_g1_i1	1275	TRINITY_DN1999_c0_g2_i1	0	99.92	2187.87
TRINITY_DN12925_c0_g1_i1	1049	TRINITY_DN1898_c0_g1_i4	0	100	1764.98
TRINITY_DN11886_c2_g8_i1	1657	TRINITY_DN1881_c0_g3_i1	0	100	1561.2
TRINITY_DN23731_c0_g1_i1	346	TRINITY_DN1824_c0_g1_i4	1.24e-178	100	625.252
TRINITY_DN13371_c0_g1_i1	328	TRINITY_DN18121_c0_g1_i1	2.44e-35	100	149.163
TRINITY_DN11980_c3_g1_i1	3389	TRINITY_DN1801_c0_g1_i7	0	99.92	4608.89
TRINITY_DN11980_c3_g1_i2	3790	TRINITY_DN1801_c0_g1_i6	0	100	5867.65
TRINITY_DN26077_c0_g1_i1	214	TRINITY_DN17875_c0_g1_i1	3.35e-107	100	387.207
TRINITY_DN8567_c0_g1_i1	265	TRINITY_DN1678_c2_g1_i1	1.69e-118	100	425.078
TRINITY_DN24344_c0_g1_i1	231	TRINITY_DN15893_c0_g1_i1	2.15e-116	100	417.864
TRINITY_DN10663_c0_g1_i1	1043	TRINITY_DN1563_c0_g1_i5	0	100	1220.36
TRINITY_DN13987_c0_g1_i1	381	TRINITY_DN15490_c0_g1_i1	5.9e-82	100	304.252
TRINITY_DN11280_c0_g1_i5	3243	TRINITY_DN147_c0_g2_i17	0	100	5755.84
TRINITY_DN11280_c0_g1_i6	3758	TRINITY_DN147_c0_g2_i17	0	100	6772.94
TRINITY_DN11280_c0_g1_i11	3684	TRINITY_DN147_c0_g2_i17	0	100	6031.75
TRINITY_DN17016_c0_g1_i1	343	TRINITY_DN14572_c0_g1_i1	2.91e-142	100	504.426
TRINITY_DN23188_c0_g1_i1	462	TRINITY_DN1411_c1_g2_i1	0	100	834.443
TRINITY_DN1540_c0_g2_i1	210	TRINITY_DN1400_c0_g1_i1	4.86e-105	100	379.994
TRINITY_DN19441_c0_g1_i1	334	TRINITY_DN13982_c0_g1_i1	1.2e-159	99.68	563.036
TRINITY_DN11969_c3_g2_i1	5923	TRINITY_DN13556_c0_g1_i1	1.11e-130	95.82	471.064
TRINITY_DN11969_c3_g2_i2	5217	TRINITY_DN13556_c0_g1_i1	9.81e-131	95.82	471.064
TRINITY_DN27555_c0_g1_i1	880	TRINITY_DN13542_c0_g1_i1	0	100	1005.76
TRINITY_DN12050_c5_g5_i1	846	TRINITY_DN1333_c0_g1_i7	0	100	1287.09
TRINITY_DN12023_c1_g5_i1	402	TRINITY_DN1305_c0_g1_i8	0	98.51	699.19
TRINITY_DN27940_c0_g1_i1	425	TRINITY_DN1227_c0_g1_i1	0	99.52	744.274
TRINITY_DN27940_c0_g2_i1	430	TRINITY_DN1227_c0_g1_i1	0	98.35	730.749
TRINITY_DN15646_c0_g1_i1	508	TRINITY_DN12152_c0_g1_i1	0	100	917.398
TRINITY_DN9306_c0_g3_i1	2808	TRINITY_DN1207_c0_g1_i4	0	99.96	5048.01
TRINITY_DN10866_c0_g4_i1	4237	TRINITY_DN1199_c1_g1_i1	0	99.79	7581.75
TRINITY_DN12066_c4_g1_i1	568	TRINITY_DN1134_c0_g4_i2	2.13e-07	90.24	57.1907
TRINITY_DN11838_c2_g3_i1	3157	TRINITY_DN1131_c6_g1_i1	0	99.96	4910.96
TRINITY_DN26054_c0_g1_i1	468	TRINITY_DN11264_c0_g2_i1	1.62e-115	100	416.061
TRINITY_DN12005_c4_g1_i1	3934	TRINITY_DN11250_c0_g1_i1	0	100	6576.37
TRINITY_DN12005_c4_g4_i1	3963	TRINITY_DN11250_c0_g1_i1	0	100	6576.37
TRINITY_DN1222_c0_g1_i1	636	TRINITY_DN1093_c0_g5_i1	0	99.51	1089.62
TRINITY_DN3941_c0_g2_i1	4515	TRINITY_DN1080_c0_g2_i1	0	100	8136.28
TRINITY_DN6260_c0_g2_i1	649	TRINITY_DN10_c0_g1_i1	0	99.85	1167.16
TRINITY_DN5860_c0_g1_i1	252	No Blast Hit
TRINITY_DN13289_c0_g1_i1	323	No Blast Hit
TRINITY_DN3547_c0_g1_i1	1208	No Blast Hit
TRINITY_DN15024_c0_g1_i1	244	No Blast Hit
TRINITY_DN16791_c0_g1_i1	437	No Blast Hit
TRINITY_DN10137_c1_g1_i1	496	No Blast Hit

## Sheet: Supplementary Table S3
Supplementary Table S3. Mapping of the potential AMPs from O. chelifer against the converted protein reads from the transcriptome of O. monticola using PALADIN (Westbrook et al., 2017)
Protein ID	O. chelifer gland	O. chelifer body	O. monticola
TRINITY_DN307_c0_g1_i1.p1	6306	22057	2223
TRINITY_DN28762_c0_g1_i1.p2	3397	36569	467
TRINITY_DN15852_c0_g1_i1.p2	3183	28602	5
TRINITY_DN18722_c0_g1_i1.p2	2950	7380	586
TRINITY_DN4362_c0_g1_i1.p2	2886	8890	215
TRINITY_DN12961_c0_g1_i1.p1	2765	33817	61
TRINITY_DN6260_c0_g2_i1.p1	2117	505	7
TRINITY_DN12925_c0_g1_i1.p2	1788	542	27
TRINITY_DN2382_c0_g1_i1.p2	1757	1064	229
TRINITY_DN10891_c1_g1_i1.p3	1709	93	125
TRINITY_DN10891_c1_g1_i1.p4	1652	109	135
TRINITY_DN8792_c0_g1_i1.p3	1616	1491	2023
TRINITY_DN3547_c0_g1_i1.p1	1529	0	66415
TRINITY_DN272_c0_g1_i1.p1	1114	1124	117
TRINITY_DN10404_c0_g1_i1.p2	1072	142	13
TRINITY_DN11980_c3_g10_i1.p1	1060	107	210
TRINITY_DN11980_c3_g2_i1.p1	1022	110	219
TRINITY_DN10404_c0_g1_i9.p2	1021	131	18
TRINITY_DN2760_c0_g2_i1.p2	809	1877	96
TRINITY_DN11631_c2_g1_i1.p2	785	414	0
TRINITY_DN10507_c0_g1_i1.p1	720	13554	0
TRINITY_DN9862_c0_g1_i1.p1	710	1858	0
TRINITY_DN450_c0_g1_i1.p1	349	2257	0
TRINITY_DN12031_c2_g3_i1.p5	344	187	321
TRINITY_DN12031_c2_g3_i2.p5	340	193	300
TRINITY_DN22786_c0_g1_i1.p1	328	415	73
TRINITY_DN4750_c0_g1_i1.p4	290	309	318
TRINITY_DN24839_c0_g1_i1.p1	289	3401	194
TRINITY_DN12005_c2_g1_i1.p4	286	89	58
TRINITY_DN3796_c0_g1_i1.p1	278	2461	22
TRINITY_DN11844_c0_g3_i5.p1	273	1056	0
TRINITY_DN11674_c8_g1_i8.p16	244	1004	635
TRINITY_DN11844_c0_g3_i3.p1	240	1069	0
TRINITY_DN11674_c8_g1_i3.p16	235	1021	637
TRINITY_DN24006_c0_g1_i1.p1	235	969	119
TRINITY_DN11674_c8_g1_i1.p17	226	1028	665
TRINITY_DN11674_c8_g1_i6.p17	217	1037	636
TRINITY_DN25847_c0_g1_i1.p1	205	590	96
TRINITY_DN10663_c0_g1_i1.p1	184	436	167
TRINITY_DN9306_c0_g3_i1.p2	166	354	24
TRINITY_DN11940_c4_g5_i1.p5	158	129	267
TRINITY_DN8567_c0_g1_i1.p1	132	126	296
TRINITY_DN11708_c0_g1_i3.p5	129	283	77
TRINITY_DN11886_c2_g8_i1.p8	128	33	12
TRINITY_DN12012_c2_g6_i1.p4	102	88	20
TRINITY_DN11680_c10_g5_i1.p5	100	74	0
TRINITY_DN11969_c3_g2_i2.p10	82	0	0
TRINITY_DN11013_c2_g1_i3.p3	81	62	3
TRINITY_DN11838_c2_g3_i1.p3	75	96	103
TRINITY_DN11013_c2_g2_i1.p1	73	81	9
TRINITY_DN11969_c3_g2_i1.p11	72	0	0
TRINITY_DN11980_c3_g1_i2.p1	72	344	191
TRINITY_DN11013_c2_g1_i1.p3	71	61	6
TRINITY_DN9325_c1_g1_i1.p2	70	60	76
TRINITY_DN1241_c0_g2_i1.p2	67	157	0
TRINITY_DN11980_c3_g1_i1.p1	59	291	178
TRINITY_DN1241_c0_g1_i1.p2	58	155	0
TRINITY_DN9582_c1_g1_i1.p2	51	18	6
TRINITY_DN28995_c0_g1_i1.p1	48	22	78
TRINITY_DN16791_c0_g1_i1.p1	44	4	0
TRINITY_DN27555_c0_g1_i1.p1	44	27	6
TRINITY_DN10137_c1_g1_i1.p5	39	0	14
TRINITY_DN20021_c0_g1_i1.p2	39	203	19
TRINITY_DN11122_c0_g2_i1.p4	37	22	28
TRINITY_DN3941_c0_g2_i1.p8	37	18	19
TRINITY_DN4260_c0_g2_i1.p3	36	152	0
TRINITY_DN14668_c0_g1_i1.p1	33	68	2
TRINITY_DN27940_c0_g1_i1.p1	33	182	26
TRINITY_DN10676_c0_g2_i1.p1	32	61	32
TRINITY_DN27940_c0_g2_i1.p1	31	170	23
TRINITY_DN11610_c0_g2_i1.p3	30	26	0
TRINITY_DN12005_c4_g4_i1.p15	27	25	8
TRINITY_DN11964_c1_g7_i1.p3	25	10	5
TRINITY_DN1980_c0_g1_i1.p1	25	58	127
TRINITY_DN23188_c0_g1_i1.p1	25	19	0
TRINITY_DN4260_c0_g1_i1.p3	25	161	0
TRINITY_DN1958_c0_g1_i1.p2	24	0	0
TRINITY_DN12094_c0_g1_i8.p3	23	7	0
TRINITY_DN12005_c4_g1_i1.p15	21	22	5
TRINITY_DN17243_c0_g1_i1.p1	21	97	18
TRINITY_DN26054_c0_g1_i1.p1	21	14	0
TRINITY_DN10866_c0_g4_i1.p9	20	28	0
TRINITY_DN17016_c0_g1_i1.p2	20	21	10
TRINITY_DN11861_c3_g2_i1.p5	19	2	0
TRINITY_DN13987_c0_g1_i1.p2	18	10	313
TRINITY_DN21289_c0_g1_i1.p1	18	49	58
TRINITY_DN5545_c0_g2_i1.p2	18	26	98
TRINITY_DN15646_c0_g1_i1.p3	16	16	127
TRINITY_DN13204_c0_g1_i1.p1	15	8	0
TRINITY_DN4617_c0_g1_i1.p1	15	3	12
TRINITY_DN11280_c0_g1_i11.p7	14	46	0
TRINITY_DN11280_c0_g1_i5.p7	14	45	0
TRINITY_DN1600_c0_g1_i1.p1	14	8	4
TRINITY_DN2395_c0_g1_i1.p1	14	125	41
TRINITY_DN11280_c0_g1_i6.p7	13	41	0
TRINITY_DN11919_c4_g8_i3.p6	13	5	3
TRINITY_DN23671_c0_g1_i1.p2	13	7	0
TRINITY_DN23731_c0_g1_i1.p1	13	81	0
TRINITY_DN12023_c1_g5_i1.p2	12	76	0
TRINITY_DN19441_c0_g1_i1.p1	12	7	0
TRINITY_DN1222_c0_g1_i1.p3	11	4	0
TRINITY_DN17655_c0_g1_i1.p1	11	80	24
TRINITY_DN21408_c0_g1_i1.p1	11	10	9
TRINITY_DN13371_c0_g1_i1.p1	10	10	54
TRINITY_DN18603_c0_g1_i1.p1	10	60	24
TRINITY_DN5860_c0_g1_i1.p2	10	4	8
TRINITY_DN1481_c0_g1_i1.p6	9	5	0
TRINITY_DN26693_c0_g1_i1.p3	9	4	0
TRINITY_DN12094_c0_g1_i18.p4	8	6	0
TRINITY_DN13289_c0_g1_i1.p2	8	0	0
TRINITY_DN24344_c0_g1_i1.p2	8	13	9
TRINITY_DN27221_c0_g1_i1.p2	8	0	0
TRINITY_DN12094_c0_g1_i4.p2	7	6	0
TRINITY_DN12094_c0_g1_i7.p4	7	9	0
TRINITY_DN15024_c0_g1_i1.p3	7	1	4
TRINITY_DN6307_c0_g1_i1.p1	7	6	0
TRINITY_DN11193_c0_g4_i4.p2	6	1	0
TRINITY_DN12066_c4_g1_i1.p1	6	0	0
TRINITY_DN11193_c0_g4_i1.p2	5	3	0
TRINITY_DN12094_c0_g1_i5.p3	5	10	0
TRINITY_DN1540_c0_g2_i1.p1	5	35	25
TRINITY_DN16370_c0_g1_i1.p1	5	13	0
TRINITY_DN168_c0_g1_i1.p2	5	2	0
TRINITY_DN26077_c0_g1_i1.p1	5	7	5
TRINITY_DN11793_c4_g2_i1.p4	4	2	2
TRINITY_DN29460_c0_g1_i1.p2	4	25	44
TRINITY_DN22691_c0_g1_i1.p1	3	4	1
TRINITY_DN24173_c0_g1_i1.p2	3	9	8
TRINITY_DN7631_c0_g1_i1.p2	3	43	9
TRINITY_DN11793_c4_g1_i1.p4	2	1	0
TRINITY_DN6759_c0_g1_i1.p7	2	5	0
TRINITY_DN13404_c0_g1_i1.p2	1	1	0
TRINITY_DN6759_c0_g2_i1.p7	0	5	0
